# Supplementary material for: A redetermination of the structure of poly[[μ4-(R)-2-ammonio-3-sulfonato­propano­ato]aqua­sodium], originally reported as poly[[μ7-l-cysteato(2−)]disodium]
Source: Acta Crystallogr Sect E Struct Rep Online. 2012 Mar 10;68(Pt 4):m393. doi: 10.1107/S1600536812009683 (PMC3354763; doi:10.1107/S1600536812009683)
Supplement: Supplementary file 1 [file e-68-0m393-sup1.cif]

##############################################################################
#                                                                            #
# This CIF contains the data in a paper accepted for publication in          #
# Acta Crystallographica Section E. It conforms to the requirements of       #
# Notes for Authors for Acta Crystallographica Section E, and has been       #
# peer reviewed under the auspices of the IUCr Commission on Journals.       #
#                                                                            #
# Full details of the Crystallographic Information File format               #
# are given in the paper "The Crystallographic Information File (CIF):       #
# a New Standard Archive File for Crystallography" by S. R. Hall, F. H.      #
# Allen and I. D. Brown [Acta Cryst. (1991), A47, 655-685].                  #
#                                                                            #
# The current version of the core CIF dictionary is obtainable from          #
# ftp://ftp.iucr.org/pub/cif_core.dic.                                       #
#                                                                            #
# Software is freely available for graphical display of the structure(s)     #
# in this CIF. For information consult the CIF software page                 #
# http://www.iucr.org/resources/cif/software.                                #
#                                                                            #
# This file may be used for bona fide research purposes within the           #
# scientific community so long as proper attribution is given to the journal # 
# article from which it was obtained.                                        #
#                                                                            #
##############################################################################
data_global
_audit_creation_method     'SHELXL'
_journal_date_recd_electronic     2012-02-27
_journal_date_accepted     2012-03-05
_journal_name_full     'Acta Crystallographica, Section E'
_journal_year     2012
_journal_volume     68
_journal_issue      4
_journal_page_first     m393
_journal_page_last     m393
_journal_paper_category     QM
_journal_paper_doi     10.1107/S1600536812009683
_journal_coeditor_code     SJ5205
_publ_contact_author_name     'I. David  Brown'
_publ_contact_author_address
;
Brockhouse Institute for Materials Research
McMaster University Hamilton
Ontario
Canada L8S 4M1
;
_publ_contact_author_email     'idbrown@mcmaster.ca'
_publ_contact_author_fax     ?
_publ_contact_author_phone     ?
_publ_section_title
;
A redetermination of the structure of
poly[[\m~4~-(<i>R</i>)-2-ammonio-3-sulfonatopropanoato]aquasodium], originally
reported as poly[[\m~7~-<i>L</i>-cysteato(2-)]disodium]
;
loop_
    _publ_author_name
    _publ_author_address
    'Brown, I. David'
;
Brockhouse Institute for Materials Research
McMaster University Hamilton
Ontario
Canada L8S 4M1
;
data_I
_audit_creation_method     SHELXL-97
_chemical_name_systematic
;
poly[[\m~4~-(<i>R</i>)-2-ammonio-3-sulfonatopropanoato]aquasodium]
;
_chemical_name_common
;
sodium (<i>R</i>)-2-ammonio-3-sulfonatopropanoate monohydrate
;
_chemical_formula_moiety     'Na +, C3 H6 N O5 S -, H2 O'
_chemical_formula_sum     'C3 H8 N Na O6 S'
_chemical_formula_iupac     '[Na (C3 H6 N O5 S) (H2 O)]'
_chemical_formula_weight     209.15
_chemical_melting_point     ?
_symmetry_cell_setting     monoclinic
_symmetry_space_group_name_H-M     'P 21/c'
_symmetry_space_group_name_Hall     '-P 2ybc'
loop_
    _symmetry_equiv_pos_as_xyz
    'x, y, z'
    '-x, y+1/2, -z+1/2'
    '-x, -y, -z'
    'x, -y-1/2, z-1/2'
_cell_length_a     5.7574(12)
_cell_length_b     11.875(2)
_cell_length_c     11.691(3)
_cell_angle_alpha     90.00
_cell_angle_beta     109.15(3)
_cell_angle_gamma     90.00
_cell_volume     755.1(3)
_cell_formula_units_Z     4
_cell_measurement_reflns_used     7309
_cell_measurement_theta_min     3.4
_cell_measurement_theta_max     27.5
_cell_measurement_temperature     298(2)
_exptl_crystal_description     prism
_exptl_crystal_colour     colourless
_exptl_crystal_size_max     0.24
_exptl_crystal_size_mid     0.22
_exptl_crystal_size_min     0.20
_exptl_crystal_density_diffrn     1.840
_exptl_crystal_density_meas     ?
_exptl_crystal_density_method     'not measured'
_exptl_crystal_F_000     432
_exptl_absorpt_coefficient_mu     0.478
_exptl_absorpt_correction_type     multi-scan
_exptl_absorpt_process_details     '(ABSCOR; Higashi, 1995)'
_exptl_absorpt_correction_T_min     0.8939
_exptl_absorpt_correction_T_max     0.9105
_exptl_special_details
;
;
_diffrn_ambient_temperature     298(2)
_diffrn_radiation_type     MoK\a
_diffrn_radiation_wavelength     0.71073
_diffrn_radiation_source     'fine-focus sealed tube'
_diffrn_radiation_monochromator     graphite
_diffrn_measurement_device_type     'Rigaku SCX-Mini CCD'
_diffrn_measurement_method     \w
_diffrn_detector_area_resol_mean     ?
_diffrn_reflns_number     7845
_diffrn_reflns_av_R_equivalents     0.0443
_diffrn_reflns_av_sigmaI/netI     0.0341
_diffrn_reflns_theta_min     3.43
_diffrn_reflns_theta_max     27.48
_diffrn_reflns_theta_full     27.48
_diffrn_measured_fraction_theta_max     0.999
_diffrn_measured_fraction_theta_full     0.999
_diffrn_reflns_limit_h_min     -7
_diffrn_reflns_limit_h_max     7
_diffrn_reflns_limit_k_min     -15
_diffrn_reflns_limit_k_max     15
_diffrn_reflns_limit_l_min     -15
_diffrn_reflns_limit_l_max     15
_diffrn_standards_number     0
_diffrn_standards_interval_count     .
_diffrn_standards_interval_time     .
_diffrn_standards_decay_%     ?
_refine_special_details
;
Refinement of <i>F</i>^2^ against ALL reflections. The weighted <i>R</i>-factor
<i>wR</i> and goodness of fit <i>S</i> are based on <i>F</i>^2^, conventional
<i>R</i>-factors <i>R</i> are based on <i>F</i>, with <i>F</i> set to zero for
negative <i>F</i>^2^. The threshold expression of <i>F</i>^2^ >
\s(<i>F</i>^2^) is used only for calculating <i>R</i>-factors(gt) <i>etc</i>.
and is not relevant to the choice of reflections for refinement.
<i>R</i>-factors based on <i>F</i>^2^ are statistically about twice as large
as those based on <i>F</i>, and <i>R</i>- factors based on ALL data will be
even larger.
;
_reflns_number_total     1740
_reflns_number_gt     1463
_reflns_threshold_expression     I>2\S(I)
_refine_ls_structure_factor_coef     Fsqd
_refine_ls_matrix_type     full
_refine_ls_R_factor_all     0.0511
_refine_ls_R_factor_gt     0.0383
_refine_ls_wR_factor_gt     0.0825
_refine_ls_wR_factor_ref     0.0872
_refine_ls_goodness_of_fit_ref     1.097
_refine_ls_restrained_S_all     1.096
_refine_ls_number_reflns     1740
_refine_ls_number_parameters     118
_refine_ls_number_restraints     2
_refine_ls_hydrogen_treatment     mixed
_refine_ls_weighting_scheme     calc
_refine_ls_weighting_details
         'calc w=1/[\s^2^(Fo^2^)+(0.0337P)^2^+0.5281P] where P=(Fo^2^+2Fc^2^)/3'
_atom_sites_solution_hydrogens     geom
_atom_sites_solution_primary     direct
_atom_sites_solution_secondary     difmap
_refine_ls_shift/su_max     0.001
_refine_ls_shift/su_mean     0.000
_refine_diff_density_max     0.387
_refine_diff_density_min     -0.353
_refine_ls_extinction_method     none
_refine_ls_extinction_coef     ?
loop_
    _atom_type_symbol
    _atom_type_description
    _atom_type_scat_dispersion_real
    _atom_type_scat_dispersion_imag
    _atom_type_scat_source
    'C' 'C' 0.0033 0.0016
                         'International Tables Vol C Tables 4.2.6.8 and 6.1.1.4'
    'H' 'H' 0.0000 0.0000
                         'International Tables Vol C Tables 4.2.6.8 and 6.1.1.4'
    'N' 'N' 0.0061 0.0033
                         'International Tables Vol C Tables 4.2.6.8 and 6.1.1.4'
    'Na' 'Na' 0.0362 0.0249
                         'International Tables Vol C Tables 4.2.6.8 and 6.1.1.4'
    'O' 'O' 0.0106 0.0060
                         'International Tables Vol C Tables 4.2.6.8 and 6.1.1.4'
    'S' 'S' 0.1246 0.1234
                         'International Tables Vol C Tables 4.2.6.8 and 6.1.1.4'
_computing_data_collection     'PROCESS-AUTO (Rigaku, 1998)'
_computing_cell_refinement     'PROCESS-AUTO (Rigaku, 1998)'
_computing_data_reduction     'CrystalStructure (Rigaku/MSC, 2002)'
_computing_structure_solution
                    'coordinates taken from the previous refinement (Liu, 2011)'
_computing_structure_refinement     'SHELXL97 (Sheldrick, 2008)'
_computing_molecular_graphics     'Mercury (Macrae <i>et al.</i>, 2006)'
_computing_publication_material     'publCIF (Westrip, 2010)'
loop_
    _atom_site_type_symbol
    _atom_site_label
    _atom_site_fract_x
    _atom_site_fract_y
    _atom_site_fract_z
    _atom_site_U_iso_or_equiv
    _atom_site_adp_type
    _atom_site_calc_flag
    _atom_site_refinement_flags
    _atom_site_occupancy
    _atom_site_symmetry_multiplicity
    _atom_site_disorder_assembly
    _atom_site_disorder_group
    Na Na1 0.04743(15) 0.74874(7) 0.32550(8) 0.0227(2) Uani d . 1 4 . .
    C C1 0.2113(4) 1.00587(18) 0.31408(19) 0.0187(4) Uani d . 1 4 . .
    C C2 0.4306(4) 1.03306(18) 0.27159(19) 0.0183(4) Uani d . 1 4 . .
    H H2 0.4392 1.1153 0.2677 0.022 Uiso calc R 1 4 . .
    C C3 0.3962(4) 0.98919(18) 0.14342(19) 0.0202(5) Uani d . 1 4 . .
    H H3A 0.5201 1.0241 0.1155 0.024 Uiso calc R 1 4 . .
    H H3B 0.2371 1.0146 0.0905 0.024 Uiso calc R 1 4 . .
    N N1 0.6664(3) 0.99540(16) 0.36077(16) 0.0229(4) Uani d . 1 4 . .
    H H1A 0.6638 0.9210 0.3694 0.034 Uiso calc R 1 4 . .
    H H1B 0.6869 1.0284 0.4318 0.034 Uiso calc R 1 4 . .
    H H1C 0.7900 1.0143 0.3347 0.034 Uiso calc R 1 4 . .
    O O1 0.2380(3) 0.93424(13) 0.39576(13) 0.0244(4) Uani d . 1 4 . .
    O O2 0.0199(3) 1.06104(14) 0.26136(16) 0.0294(4) Uani d . 1 4 . .
    O O3 0.2321(3) 0.78831(14) 0.17151(15) 0.0310(4) Uani d . 1 4 . .
    O O4 0.6636(3) 0.80928(14) 0.19436(15) 0.0300(4) Uani d . 1 4 . .
    O O5 0.3578(3) 0.82358(14) -0.00367(13) 0.0251(4) Uani d . 1 4 . .
    S S1 0.41302(9) 0.84075(4) 0.12587(5) 0.01761(15) Uani d . 1 4 . .
    O O1W -0.1946(4) 0.76543(17) 0.46236(17) 0.0356(4) Uani d D 1 4 . .
    H H1WA -0.090(5) 0.759(4) 0.5329(15) 0.090(15) Uiso d D 1 4 . .
    H H1WB -0.326(3) 0.740(3) 0.471(3) 0.058(10) Uiso d D 1 4 . .
loop_
    _atom_site_aniso_label
    _atom_site_aniso_U_11
    _atom_site_aniso_U_22
    _atom_site_aniso_U_33
    _atom_site_aniso_U_12
    _atom_site_aniso_U_13
    _atom_site_aniso_U_23
    Na1 0.0214(5) 0.0242(5) 0.0216(5) 0.0005(4) 0.0058(4) 0.0015(4)
    C1 0.0195(11) 0.0171(10) 0.0209(11) -0.0036(9) 0.0087(9) -0.0060(9)
    C2 0.0178(10) 0.0169(10) 0.0221(11) 0.0000(8) 0.0091(9) -0.0003(8)
    C3 0.0228(11) 0.0187(11) 0.0209(11) 0.0011(9) 0.0094(9) 0.0013(9)
    N1 0.0174(9) 0.0297(10) 0.0223(10) -0.0022(8) 0.0073(8) -0.0045(8)
    O1 0.0275(9) 0.0259(8) 0.0216(8) -0.0031(7) 0.0105(7) 0.0012(7)
    O2 0.0195(8) 0.0306(9) 0.0411(10) 0.0060(7) 0.0139(7) 0.0091(8)
    O3 0.0366(10) 0.0311(9) 0.0319(9) -0.0106(8) 0.0203(8) -0.0026(7)
    O4 0.0256(9) 0.0286(9) 0.0291(9) 0.0075(7) 0.0000(7) -0.0007(7)
    O5 0.0264(8) 0.0309(9) 0.0184(8) -0.0045(7) 0.0079(7) -0.0053(6)
    S1 0.0193(3) 0.0179(3) 0.0160(3) -0.0013(2) 0.0063(2) -0.0006(2)
    O1W 0.0274(10) 0.0517(12) 0.0302(10) 0.0023(9) 0.0127(9) 0.0119(9)
_geom_special_details
;
All e.s.d.'s (except the e.s.d. in the dihedral angle between two l.s. planes)
are estimated using the full covariance matrix. The cell e.s.d.'s are taken
into account individually in the estimation of e.s.d.'s in distances, angles
and torsion angles; correlations between e.s.d.'s in cell parameters are only
used when they are defined by crystal symmetry. An approximate (isotropic)
treatment of cell e.s.d.'s is used for estimating e.s.d.'s involving l.s.
planes.
;
loop_
    _geom_bond_atom_site_label_1
    _geom_bond_atom_site_label_2
    _geom_bond_site_symmetry_2
    _geom_bond_distance
    _geom_bond_publ_flag
    Na1 O4 1_455 2.3512(19) y
    Na1 O5 4_576 2.3619(19) y
    Na1 O3 . 2.4183(18) y
    Na1 O2 2_545 2.4272(19) y
    Na1 O1W . 2.450(2) y
    Na1 O1 . 2.4778(18) y
    C1 O1 . 1.250(3) ?
    C1 O2 . 1.256(3) ?
    C1 C2 . 1.535(3) ?
    C2 N1 . 1.484(3) ?
    C2 C3 . 1.537(3) ?
    C2 H2 . 0.9800 ?
    C3 S1 . 1.781(2) ?
    C3 H3A . 0.9700 ?
    C3 H3B . 0.9700 ?
    N1 H1A . 0.8900 ?
    N1 H1B . 0.8900 ?
    N1 H1C . 0.8900 ?
    O3 S1 . 1.4567(16) ?
    O4 S1 . 1.4505(17) ?
    O5 S1 . 1.4561(16) ?
    O1W H1WA . 0.8499(11) ?
    O1W H1WB . 0.8500(11) ?
loop_
    _geom_angle_atom_site_label_1
    _geom_angle_atom_site_label_2
    _geom_angle_atom_site_label_3
    _geom_angle_site_symmetry_1
    _geom_angle_site_symmetry_3
    _geom_angle
    _geom_angle_publ_flag
    O4 Na1 O5 1_455 4_576 162.02(7) ?
    O4 Na1 O3 1_455 . 90.22(7) ?
    O5 Na1 O3 4_576 . 107.74(7) ?
    O4 Na1 O2 1_455 2_545 91.21(7) ?
    O5 Na1 O2 4_576 2_545 89.57(7) ?
    O3 Na1 O2 . 2_545 85.17(6) ?
    O4 Na1 O1W 1_455 . 77.69(7) ?
    O5 Na1 O1W 4_576 . 84.94(7) ?
    O3 Na1 O1W . . 162.46(7) ?
    O2 Na1 O1W 2_545 . 107.49(7) ?
    O4 Na1 O1 1_455 . 99.41(7) ?
    O5 Na1 O1 4_576 . 85.01(6) ?
    O3 Na1 O1 . . 79.58(6) ?
    O2 Na1 O1 2_545 . 161.39(6) ?
    O1W Na1 O1 . . 89.79(7) ?
    O1 C1 O2 . . 126.7(2) ?
    O1 C1 C2 . . 118.85(19) ?
    O2 C1 C2 . . 114.45(18) ?
    N1 C2 C1 . . 111.67(17) ?
    N1 C2 C3 . . 112.25(17) ?
    C1 C2 C3 . . 112.80(17) ?
    N1 C2 H2 . . 106.5 ?
    C1 C2 H2 . . 106.5 ?
    C3 C2 H2 . . 106.5 ?
    C2 C3 S1 . . 116.96(15) ?
    C2 C3 H3A . . 108.1 ?
    S1 C3 H3A . . 108.1 ?
    C2 C3 H3B . . 108.1 ?
    S1 C3 H3B . . 108.1 ?
    H3A C3 H3B . . 107.3 ?
    C2 N1 H1A . . 109.5 ?
    C2 N1 H1B . . 109.5 ?
    H1A N1 H1B . . 109.5 ?
    C2 N1 H1C . . 109.5 ?
    H1A N1 H1C . . 109.5 ?
    H1B N1 H1C . . 109.5 ?
    C1 O1 Na1 . . 114.94(13) ?
    C1 O2 Na1 . 2 132.70(14) ?
    S1 O3 Na1 . . 153.84(11) ?
    S1 O4 Na1 . 1_655 172.12(12) ?
    S1 O5 Na1 . 4_575 140.97(10) ?
    O4 S1 O5 . . 112.10(10) ?
    O4 S1 O3 . . 112.88(11) ?
    O5 S1 O3 . . 112.51(10) ?
    O4 S1 C3 . . 105.86(10) ?
    O5 S1 C3 . . 104.88(10) ?
    O3 S1 C3 . . 107.96(10) ?
    Na1 O1W H1WA . . 105(3) ?
    Na1 O1W H1WB . . 140(2) ?
    H1WA O1W H1WB . . 103(3) ?
loop_
    _geom_hbond_atom_site_label_D
    _geom_hbond_atom_site_label_H
    _geom_hbond_atom_site_label_A
    _geom_hbond_site_symmetry_A
    _geom_hbond_distance_DH
    _geom_hbond_distance_HA
    _geom_hbond_distance_DA
    _geom_hbond_angle_DHA
    N1 H1A O1W 1_655 0.89 2.16 2.981(3) 152.5
    N1 H1B O1 3_676 0.89 1.97 2.842(2) 166.3
    N1 H1C O2 1_655 0.89 1.88 2.766(2) 172.6
    O1W H1WA O3 4_576 0.8499(11) 2.100(14) 2.912(3) 160(4)
    O1W H1WB O5 4_476 0.8500(11) 2.081(3) 2.930(2) 178(3)
_iucr_refine_instructions_details
;
TITL 2 in P2(1)/n                New: P21/c
CELL  0.71073    5.7574   11.8750   11.6910    90.000   109.150    90.000
ZERR 4           0.0012    0.0020    0.0030     0.000     0.030     0.000
LATT 1
SYMM             - X ,    0.50000 + Y ,    0.50000 - Z
SFAC C  H  N  Na O  S
UNIT 12  32  4  4  24 4
L.S. 15
ACTA
BOND $H
FMAP 2
PLAN 20
Htab
eqiv $1 x+1, y, z
eqiv $2 -x+1, -y+2, -z+1
eqiv $3 x, -y+3/2, z+1/2
eqiv $4 x-1, -y+3/2, z+1/2
htab N1 O1W_$1
htab N1 O4
htab N1 O1_$2
htab N1 O2_$1
htab N1 O1_$1
htab O1W O3_$3
htab O1W O5_$4
size 0.24 0.22 0.20
DFIX O1W H1WA 0.85 0.001
DFIX O1W H1WB 0.85 0.001
temp 25
WGHT    0.033700    0.528100
FVAR       0.34084
NA1   4    0.047429    0.748738    0.325498    11.00000    0.02139    0.02425 =
         0.02164    0.00150    0.00576    0.00048
C1    1    0.211338    1.005870    0.314081    11.00000    0.01951    0.01714 =
         0.02094   -0.00605    0.00867   -0.00359
C2    1    0.430609    1.033061    0.271592    11.00000    0.01777    0.01692 =
         0.02210   -0.00028    0.00909   -0.00004
AFIX  13
H2    2    0.439241    1.115326    0.267666    11.00000   -1.20000
AFIX   0
C3    1    0.396157    0.989193    0.143419    11.00000    0.02281    0.01867 =
         0.02090    0.00132    0.00943    0.00107
AFIX  23
H3A   2    0.520122    1.024079    0.115461    11.00000   -1.20000
H3B   2    0.237109    1.014592    0.090454    11.00000   -1.20000
AFIX   0
N1    3    0.666414    0.995404    0.360771    11.00000    0.01737    0.02973 =
         0.02226   -0.00451    0.00728   -0.00219
AFIX 137
H1A   2    0.663840    0.920994    0.369377    11.00000   -1.50000
H1B   2    0.686852    1.028375    0.431773    11.00000   -1.50000
H1C   2    0.789996    1.014255    0.334655    11.00000   -1.50000
AFIX   0
O1    5    0.237957    0.934243    0.395761    11.00000    0.02754    0.02593 =
         0.02158    0.00115    0.01050   -0.00306
O2    5    0.019891    1.061036    0.261358    11.00000    0.01947    0.03062 =
         0.04114    0.00910    0.01389    0.00603
O3    5    0.232098    0.788312    0.171510    11.00000    0.03659    0.03110 =
         0.03187   -0.00259    0.02025   -0.01058
O4    5    0.663577    0.809276    0.194363    11.00000    0.02559    0.02864 =
         0.02908   -0.00070   -0.00004    0.00752
O5    5    0.357835    0.823579   -0.003666    11.00000    0.02639    0.03093 =
         0.01840   -0.00533    0.00788   -0.00446
S1    6    0.413023    0.840745    0.125871    11.00000    0.01926    0.01794 =
         0.01599   -0.00065    0.00627   -0.00128
O1W   5   -0.194588    0.765429    0.462361    11.00000    0.02735    0.05167 =
         0.03018    0.01186    0.01266    0.00228
HW1A  2   -0.089740    0.759331    0.532852    11.00000    0.08962
HW1B  2   -0.325971    0.740035    0.470882    11.00000    0.05813
HKLF 4 1 -1.0000  0.0000  0.0000  0.0000 -1.0000  0.0000  1.0000  0.0000  1.0000
REM  2 in P2(1)/n                New: P21/c
REM R1 =  0.0383 for   1463 Fo > 4sig(Fo)  and  0.0511 for all   1740 data
REM    118 parameters refined using      2 restraints
END
WGHT      0.0341      0.5231
REM Highest difference peak  0.387,  deepest hole -0.353,  1-sigma level  0.064
Q1    1   0.4022  0.9206  0.1366  11.00000  0.05    0.39
Q2    1   0.3088  1.0088  0.2890  11.00000  0.05    0.38
Q3    1   0.1070  0.9202  0.4116  11.00000  0.05    0.30
Q4    1   0.3460  0.7865 -0.0165  11.00000  0.05    0.23
Q5    1   0.2008  0.9517  0.3405  11.00000  0.05    0.22
Q6    1   0.3993  1.0226  0.2100  11.00000  0.05    0.22
Q7    1  -0.2831  0.8232  0.5959  11.00000  0.05    0.22
Q8    1   0.6664  0.7596  0.1649  11.00000  0.05    0.21
Q9    1   0.6090  1.0820  0.3526  11.00000  0.05    0.21
Q10   1   0.6899  0.7963  0.2395  11.00000  0.05    0.20
Q11   1   0.4275  0.8270 -0.0106  11.00000  0.05    0.20
Q12   1  -0.1207  0.8020  0.4183  11.00000  0.05    0.20
Q13   1   0.2204  0.7261  0.1704  11.00000  0.05    0.20
Q14   1   0.3906  0.8142  0.0557  11.00000  0.05    0.19
Q15   1  -0.0299  1.0682  0.3226  11.00000  0.05    0.19
Q16   1   0.6318  0.7504  0.2464  11.00000  0.05    0.19
Q17   1  -0.0233  1.0369  0.1815  11.00000  0.05    0.19
Q18   1   0.2223  0.8573  0.4547  11.00000  0.05    0.18
Q19   1   0.3897  0.9068  0.3821  11.00000  0.05    0.18
Q20   1   0.2298  0.9729  0.4215  11.00000  0.05    0.18
;
