# Supplementary material for: A redetermination of the structure of poly[[μ4-(R)-2-ammonio-3-sulfonato­propano­ato]aqua­sodium], originally reported as poly[[μ7-l-cysteato(2−)]disodium]
Source: Acta Crystallogr Sect E Struct Rep Online. 2012 Mar 10;68(Pt 4):m393. doi: 10.1107/S1600536812009683 (PMC3354763; doi:10.1107/S1600536812009683)
Supplement: Supplementary file 2 [file e-68-0m393-Isup2.hkl]

# 
#A redetermination of the structure of sodium (R)-2-ammonium-3-sulfopropanoate
#monohydrate, originally reported as poly[[\m~7~-L-cysteato(2-)]disodium] 
#
# I. David Brown
#
# h,k,l, Fc-squared, Fo-squared, sigma(Fo-squared) and status flag 
# 
data_I
_shelx_title ' 2 in P2(1)/n                New: P21/c' 
_shelx_refln_list_code          4 
_shelx_F_calc_maximum      116.20 
_exptl_crystal_F_000       432.00 
_reflns_d_resolution_high  0.7702 
 
loop_ 
 _symmetry_equiv_pos_as_xyz 
 'x, y, z' 
 '-x, y+1/2, -z+1/2' 
 '-x, -y, -z' 
 'x, -y-1/2, z-1/2' 
 
_cell_length_a     5.7574 
_cell_length_b    11.8750 
_cell_length_c    11.6910 
_cell_angle_alpha  90.000 
_cell_angle_beta  109.150 
_cell_angle_gamma  90.000 
 
_shelx_F_squared_multiplier     1.000 
 
loop_ 
 _refln_index_h 
 _refln_index_k 
 _refln_index_l 
 _refln_F_squared_calc 
 _refln_F_squared_meas 
 _refln_F_squared_sigma 
 _refln_observed_status 
   1   0   0     2562.11     2380.78     19.54 o 
   2   0   0      310.32      358.49      7.40 o 
   3   0   0     2335.00     2504.23     36.14 o 
   4   0   0        1.48        5.83      5.63 o 
   5   0   0     2190.40     2268.62     45.98 o 
   6   0   0      197.01      203.61     17.21 o 
   7   0   0        4.29        2.88      8.89 o 
   1   1   0     1242.89     1345.35      9.64 o 
   2   1   0      519.30      517.92      6.77 o 
   3   1   0     1377.13     1401.09     21.67 o 
   4   1   0        2.64        2.25      2.01 o 
   5   1   0      675.40      701.90     14.91 o 
   6   1   0      136.61      165.12     11.67 o 
   7   1   0      106.65      129.07     14.24 o 
   0   2   0      442.50      501.12     20.12 o 
   1   2   0      803.99      744.02      7.03 o 
   2   2   0       10.14        4.07      1.32 o 
   3   2   0       29.86       31.96      2.24 o 
   4   2   0       60.07       60.59      6.95 o 
   5   2   0        3.01        1.67      2.57 o 
   6   2   0        9.98       10.67      9.21 o 
   7   2   0       20.04       11.29     12.83 o 
   1   3   0      353.08      391.58      5.14 o 
   2   3   0      185.68      200.63      6.38 o 
   3   3   0      998.31      925.92     13.33 o 
   4   3   0      642.62      659.36     12.56 o 
   5   3   0      334.72      330.13      9.89 o 
   6   3   0       38.86       32.72      7.07 o 
   0   4   0     9985.07     9867.40    100.30 o 
   1   4   0     1722.76     1686.76     26.81 o 
   2   4   0      307.16      302.81      5.66 o 
   3   4   0       34.26       36.75      2.64 o 
   4   4   0      290.25      308.74      8.32 o 
   5   4   0        9.82       13.75      3.53 o 
   6   4   0       61.72       78.36      9.10 o 
   1   5   0      269.89      248.35      5.23 o 
   2   5   0     1918.34     1889.10     21.01 o 
   3   5   0      915.43      931.00     14.79 o 
   4   5   0     1293.12     1283.40     20.82 o 
   5   5   0       46.57       48.70      5.26 o 
   6   5   0        1.69        5.03      7.44 o 
   0   6   0      999.71     1021.71     23.66 o 
   1   6   0     9014.99     9186.80     84.41 o 
   2   6   0      102.24      109.90      3.88 o 
   3   6   0       82.34       79.26      4.49 o 
   4   6   0     1624.42     1566.08     24.57 o 
   5   6   0      188.99      175.78      8.22 o 
   6   6   0       57.69       55.80     11.69 o 
   1   7   0      193.24      178.83      4.99 o 
   2   7   0      529.88      496.00     12.80 o 
   3   7   0        0.07        2.47      2.34 o 
   4   7   0      787.68      810.50     17.96 o 
   5   7   0       73.69       63.79      7.73 o 
   6   7   0        2.05        5.46      8.68 o 
   0   8   0        0.18        1.15      3.17 o 
   1   8   0      263.64      245.75      6.59 o 
   2   8   0       75.54       74.11      5.25 o 
   3   8   0       44.89       51.82      4.56 o 
   4   8   0        0.59        2.87      3.80 o 
   5   8   0        0.07        9.58      7.02 o 
   6   8   0        2.51       -0.49      9.28 o 
   1   9   0        4.76       12.05      2.53 o 
   2   9   0       33.34       28.50      3.47 o 
   3   9   0      642.11      620.49     16.04 o 
   4   9   0      251.11      232.38     10.90 o 
   5   9   0       10.12       12.25      7.56 o 
   0  10   0      502.73      455.16     19.85 o 
   1  10   0       88.21       96.56      5.32 o 
   2  10   0     1023.75     1018.83     19.76 o 
   3  10   0       11.08       21.30      4.74 o 
   4  10   0        8.91       15.76      5.68 o 
   5  10   0      137.76      153.29     16.44 o 
   1  11   0      413.04      401.53     11.00 o 
   2  11   0      367.34      374.87     13.22 o 
   3  11   0      555.23      568.35     21.21 o 
   4  11   0       35.43       37.83      7.93 o 
   0  12   0     1207.96     1365.50     58.58 o 
   1  12   0       41.40       49.85      5.18 o 
   2  12   0       67.25       80.38      9.47 o 
   3  12   0      101.77      107.08     10.29 o 
   4  12   0       66.16       60.81     11.14 o 
   1  13   0        0.97        8.35      4.99 o 
   2  13   0       56.54       72.01     10.01 o 
   3  13   0      503.19      524.73     23.51 o 
   0  14   0        6.49        3.19     13.95 o 
   1  14   0        3.63       -1.54      5.13 o 
   2  14   0      163.08      188.62     15.06 o 
   1  15   0       22.15       33.55     13.17 o 
  -7   1   1        3.93       20.86      8.10 o 
  -6   1   1        7.87       20.34      5.49 o 
  -5   1   1     1095.65     1127.33     20.52 o 
  -4   1   1     2489.68     2654.48     32.75 o 
  -3   1   1      556.78      626.80      9.75 o 
  -2   1   1      873.11      868.61     12.47 o 
  -1   1   1       93.46       99.63      1.95 o 
   1   1   1     5155.00     5322.83     31.38 o 
   2   1   1     1051.47     1088.41     15.64 o 
   3   1   1      117.30      123.68      4.45 o 
   4   1   1      120.80      111.37      5.21 o 
   5   1   1      197.61      190.24     18.44 o 
   6   1   1      221.27      247.03     14.00 o 
  -7   2   1       25.38       19.92      9.58 o 
  -6   2   1      296.26      264.92     12.04 o 
  -5   2   1       85.02       89.72      8.10 o 
  -4   2   1        0.42        4.95      1.90 o 
  -3   2   1     1106.88     1102.93     19.16 o 
  -2   2   1       30.25       21.22      1.39 o 
  -1   2   1     5468.49     5200.78     29.14 o 
   0   2   1     2494.05     2536.64     24.25 o 
   1   2   1      378.32      390.77      4.87 o 
   2   2   1     3777.68     4118.12     31.78 o 
   3   2   1      964.88      966.68     13.38 o 
   4   2   1      655.24      645.05     12.05 o 
   5   2   1       50.97       45.27      5.68 o 
   6   2   1       40.02       47.48      8.44 o 
  -7   3   1       23.35       24.18     13.39 o 
  -6   3   1       85.07       65.32      7.30 o 
  -5   3   1      202.22      192.66      7.63 o 
  -4   3   1      506.82      493.24     10.36 o 
  -3   3   1     1106.42     1082.68     23.91 o 
  -2   3   1      554.41      488.24     10.22 o 
  -1   3   1     2594.36     2702.09     20.05 o 
   0   3   1     7970.74     7844.54     48.97 o 
   1   3   1     1482.44     1384.42     13.32 o 
   2   3   1        0.28        7.53      1.23 o 
   3   3   1      131.90      146.81      4.61 o 
   4   3   1       39.75       45.62      3.30 o 
   5   3   1       79.65       86.41      6.25 o 
   6   3   1        5.02       16.79      6.19 o 
  -6   4   1      107.89      113.73     12.94 o 
  -5   4   1      111.69      107.68      7.22 o 
  -4   4   1      188.18      159.87      5.72 o 
  -3   4   1      192.95      213.50      5.36 o 
  -2   4   1     1375.55     1371.33     14.50 o 
  -1   4   1     4291.77     4389.37     41.20 o 
   0   4   1     6554.70     6764.81     42.43 o 
   1   4   1     1131.07     1277.12     22.38 o 
   2   4   1        8.82       12.41      1.62 o 
   3   4   1      362.32      383.89      8.24 o 
   4   4   1      333.66      334.70      8.73 o 
   5   4   1      440.62      445.37     14.17 o 
   6   4   1       14.27        5.63      6.51 o 
  -6   5   1       16.76       10.22      6.85 o 
  -5   5   1      361.83      361.04     10.55 o 
  -4   5   1     1077.78     1089.11     18.14 o 
  -3   5   1      143.96      125.54      4.87 o 
  -2   5   1       66.40       59.36      2.49 o 
  -1   5   1      294.30      267.56      4.62 o 
   0   5   1      973.74     1107.81     12.60 o 
   1   5   1      609.48      632.19      9.73 o 
   2   5   1       28.89       23.83      2.89 o 
   3   5   1       76.37       85.00      3.94 o 
   4   5   1      401.41      361.80     14.22 o 
   5   5   1       36.71       33.79      5.58 o 
   6   5   1       88.95       91.47     11.29 o 
  -6   6   1        0.02       -2.26      5.65 o 
  -5   6   1       26.79       23.94      5.37 o 
  -4   6   1        3.59       10.56      3.62 o 
  -3   6   1        0.99        2.23      1.80 o 
  -2   6   1     1816.75     1796.67     19.74 o 
  -1   6   1      137.86      148.10      5.54 o 
   0   6   1       30.43       38.41      2.20 o 
   1   6   1        0.07        6.30      2.25 o 
   2   6   1      793.00      826.57     17.76 o 
   3   6   1        6.85        8.68      2.49 o 
   4   6   1        2.63        8.42      3.13 o 
   5   6   1       88.07       97.29      7.85 o 
   6   6   1       24.64       26.29     10.38 o 
  -6   7   1       84.06       71.00     12.63 o 
  -5   7   1      119.76      119.37      8.24 o 
  -4   7   1      479.51      466.93     16.14 o 
  -3   7   1      351.57      310.40      9.26 o 
  -2   7   1      213.72      207.22      5.99 o 
  -1   7   1      143.32      131.71      4.16 o 
   0   7   1      556.84      567.75      9.76 o 
   1   7   1      151.15      151.03      4.90 o 
   2   7   1      628.27      666.17     12.44 o 
   3   7   1      716.96      712.17     18.47 o 
   4   7   1      130.31      111.35      6.31 o 
   5   7   1      209.01      203.25     12.13 o 
   6   7   1      150.80      154.28     19.69 o 
  -6   8   1       48.95       49.14     13.24 o 
  -5   8   1       19.35       23.93      6.86 o 
  -4   8   1       44.27       58.08      6.75 o 
  -3   8   1      296.52      313.40     10.11 o 
  -2   8   1     2033.96     1972.51     34.27 o 
  -1   8   1      487.51      500.90      9.67 o 
   0   8   1        0.92        2.88      2.11 o 
   1   8   1       21.15       20.94      2.64 o 
   2   8   1      175.15      152.69      5.93 o 
   3   8   1      840.54      825.75     16.46 o 
   4   8   1      403.28      401.73     15.35 o 
   5   8   1       44.49       47.78      7.64 o 
  -5   9   1      145.22      126.35     11.45 o 
  -4   9   1      287.75      289.09     14.47 o 
  -3   9   1      617.22      586.38     15.66 o 
  -2   9   1       83.59       68.90      3.77 o 
  -1   9   1      167.29      172.25      5.59 o 
   0   9   1      519.77      532.43     11.13 o 
   1   9   1      477.89      465.23     10.63 o 
   2   9   1      315.92      336.61      9.50 o 
   3   9   1      198.65      208.61      9.06 o 
   4   9   1      105.20      100.81      8.17 o 
   5   9   1       13.10       10.47     11.27 o 
  -5  10   1       43.53       46.68     11.72 o 
  -4  10   1       21.14       27.57      8.16 o 
  -3  10   1      336.64      338.50     13.60 o 
  -2  10   1      222.49      240.07     13.19 o 
  -1  10   1      112.19      108.98      5.15 o 
   0  10   1      168.09      175.81     11.58 o 
   1  10   1      379.82      378.26      9.87 o 
   2  10   1      128.70      127.76      6.34 o 
   3  10   1      114.18      107.76      9.81 o 
   4  10   1       18.99       29.85      6.09 o 
   5  10   1        1.75       17.30     12.81 o 
  -5  11   1       30.62       57.37     13.07 o 
  -4  11   1      126.65      110.27     10.97 o 
  -3  11   1        0.00       -0.11      4.02 o 
  -2  11   1       76.73       78.52      7.75 o 
  -1  11   1       90.58       93.72      8.44 o 
   0  11   1       65.04       77.60      6.45 o 
   1  11   1        0.31        3.25      3.13 o 
   2  11   1       69.89       66.48      6.47 o 
   3  11   1        2.95       12.82      4.80 o 
   4  11   1        3.24        5.32      8.58 o 
  -4  12   1       12.01       10.34      7.16 o 
  -3  12   1      274.94      280.13     19.22 o 
  -2  12   1       11.31       17.61      5.50 o 
  -1  12   1       73.38       77.42      7.80 o 
   0  12   1       13.04       21.73      4.18 o 
   1  12   1       85.51       74.96      5.85 o 
   2  12   1       22.75       26.23      6.63 o 
   3  12   1       38.65       37.10     11.03 o 
   4  12   1        9.26       22.73     10.66 o 
  -3  13   1       27.46       37.10      9.52 o 
  -2  13   1       11.25       24.47      7.78 o 
  -1  13   1        1.89        0.16      4.85 o 
   0  13   1        7.76       18.39      5.07 o 
   1  13   1      431.72      434.27     15.83 o 
   2  13   1      387.93      380.38     18.07 o 
   3  13   1       14.86       10.55      8.14 o 
  -3  14   1       27.69       40.47      9.08 o 
  -2  14   1      455.38      478.81     22.68 o 
  -1  14   1      411.77      395.97     18.36 o 
   0  14   1       82.47       63.74     11.73 o 
   1  14   1       16.82        1.89      7.39 o 
   2  14   1        1.72       -3.50     10.56 o 
  -1  15   1       27.42       28.00     15.60 o 
   0  15   1      115.51      136.73     27.80 o 
   1  15   1       49.00       53.16     21.56 o 
  -7   0   2      344.92      354.07     27.66 o 
  -6   0   2        0.16       -4.67      7.29 o 
  -5   0   2      298.78      317.01     13.27 o 
  -4   0   2     3466.75     3492.99     54.39 o 
  -3   0   2        7.65       12.03      2.48 o 
  -2   0   2    13502.62    12976.08     99.90 o 
  -1   0   2      159.20       83.16      3.24 o 
   0   0   2     4374.59     4373.57     30.59 o 
   1   0   2     3045.96     2919.39     63.36 o 
   2   0   2      384.22      316.46     10.77 o 
   3   0   2     1909.31     1978.80     36.09 o 
   4   0   2      324.23      320.07     16.58 o 
   5   0   2       10.82       23.16     13.00 o 
   6   0   2       33.27       58.22     38.78 o 
  -7   1   2      165.80      168.51     13.27 o 
  -6   1   2       57.36       57.52      6.38 o 
  -5   1   2     1015.73     1091.41     20.05 o 
  -4   1   2      924.33      962.75     15.67 o 
  -3   1   2      148.53      149.19      4.19 o 
  -2   1   2     2595.62     2722.94     21.69 o 
  -1   1   2     5030.11     5002.31     28.00 o 
   0   1   2     1153.49     1105.53     20.08 o 
   1   1   2     5337.19     5248.51     38.62 o 
   2   1   2     3219.61     3482.49     34.74 o 
   3   1   2       70.60       82.11      6.00 o 
   4   1   2      106.65      115.01      5.36 o 
   5   1   2        1.59        8.19      4.86 o 
   6   1   2      214.42      206.40     14.93 o 
  -7   2   2       65.13       54.05     11.13 o 
  -6   2   2        4.84        5.03      3.88 o 
  -5   2   2      905.83      901.40     17.59 o 
  -4   2   2     2781.37     3010.36     59.27 o 
  -3   2   2     2110.76     2252.15     23.63 o 
  -2   2   2      439.24      569.89      7.10 o 
  -1   2   2       18.16       38.24      0.95 o 
   0   2   2     1993.32     2010.10     25.99 o 
   1   2   2      673.94      714.61      7.77 o 
   2   2   2      208.69      213.20      4.03 o 
   3   2   2      283.11      294.74      5.93 o 
   4   2   2     1245.39     1211.71     21.68 o 
   5   2   2       15.28       21.73      5.91 o 
   6   2   2       23.78       31.54      9.05 o 
  -7   3   2       25.12        5.00      8.85 o 
  -6   3   2      110.76       94.46      6.82 o 
  -5   3   2      202.59      184.06      7.32 o 
  -4   3   2       34.80       45.18      3.39 o 
  -3   3   2       23.50       29.74      2.07 o 
  -2   3   2      468.09      442.86      5.64 o 
  -1   3   2      274.47      253.99      6.88 o 
   0   3   2       49.03       41.34      2.39 o 
   1   3   2     3551.09     3518.40     27.91 o 
   2   3   2     4762.83     5145.34     59.20 o 
   3   3   2      164.53      166.13      4.56 o 
   4   3   2       48.53       44.57      5.40 o 
   5   3   2      477.15      455.68     17.62 o 
   6   3   2       65.53       63.60     10.26 o 
  -7   4   2        6.66       31.44     16.74 o 
  -6   4   2        2.77       10.87      5.18 o 
  -5   4   2      530.63      547.87     12.97 o 
  -4   4   2        1.09        6.40      2.70 o 
  -3   4   2     2887.05     2972.42     45.54 o 
  -2   4   2      516.45      505.84     10.65 o 
  -1   4   2      123.06      143.35      2.26 o 
   0   4   2     1217.21     1314.77     14.72 o 
   1   4   2      155.31      136.53      4.08 o 
   2   4   2       38.32       36.26      2.40 o 
   3   4   2      269.39      248.71      6.38 o 
   4   4   2       47.13       51.08      4.95 o 
   5   4   2      198.12      210.70     12.21 o 
   6   4   2       82.29       77.95     10.63 o 
  -6   5   2      524.62      532.33     18.11 o 
  -5   5   2      543.92      509.82     14.19 o 
  -4   5   2      166.82      169.45      5.75 o 
  -3   5   2       80.12       71.47      3.01 o 
  -2   5   2       95.66      100.01      3.43 o 
  -1   5   2      971.31      899.97      9.64 o 
   0   5   2     5524.37     5489.43     43.30 o 
   1   5   2      220.74      243.34      6.00 o 
   2   5   2      314.79      291.70      9.01 o 
   3   5   2       62.67       64.17      3.66 o 
   4   5   2       22.33       21.24      3.84 o 
   5   5   2      112.01      118.38     10.27 o 
   6   5   2       55.08       62.49     15.80 o 
  -6   6   2      107.98      117.30     13.19 o 
  -5   6   2      185.29      191.76      9.35 o 
  -4   6   2        2.18        6.77      3.08 o 
  -3   6   2     4500.57     4656.96     52.43 o 
  -2   6   2        8.30       19.92      4.79 o 
  -1   6   2     2505.03     2521.94     23.14 o 
   0   6   2       22.23       29.87      2.64 o 
   1   6   2      170.31      169.07      5.71 o 
   2   6   2     2885.83     2946.51     34.00 o 
   3   6   2      303.88      296.71      8.14 o 
   4   6   2       18.41       13.64      4.09 o 
   5   6   2      243.00      213.66     12.72 o 
   6   6   2       32.01       42.75     11.04 o 
  -6   7   2      317.49      312.60     19.86 o 
  -5   7   2      185.95      159.96     10.78 o 
  -4   7   2      213.22      197.78      7.85 o 
  -3   7   2        8.58       19.04      4.49 o 
  -2   7   2      861.03      857.70     14.86 o 
  -1   7   2     1433.97     1430.60     34.17 o 
   0   7   2     2906.62     2955.08     31.35 o 
   1   7   2      684.72      706.49     13.57 o 
   2   7   2       88.93       88.38      4.46 o 
   3   7   2      449.53      457.92     11.10 o 
   4   7   2        4.13        6.69      4.83 o 
   5   7   2      243.48      235.32     13.88 o 
  -6   8   2        5.42       15.92      8.50 o 
  -5   8   2      133.16      111.24      9.61 o 
  -4   8   2       20.43       19.51      5.26 o 
  -3   8   2      159.36      155.82      6.77 o 
  -2   8   2      440.69      392.90      9.62 o 
  -1   8   2      371.62      364.56      7.56 o 
   0   8   2       19.15       25.54      2.63 o 
   1   8   2      138.04      127.71      5.18 o 
   2   8   2      349.43      362.69      9.71 o 
   3   8   2       97.11       94.78      5.59 o 
   4   8   2        5.41        9.40      4.24 o 
   5   8   2      117.82       96.56     11.69 o 
  -5   9   2       41.14       54.03      8.86 o 
  -4   9   2       44.34       37.85      7.23 o 
  -3   9   2        9.73       10.09      4.44 o 
  -2   9   2        1.94        7.57      2.45 o 
  -1   9   2      158.77      146.68      6.27 o 
   0   9   2       34.16       42.60      3.54 o 
   1   9   2     1113.17     1083.70     18.85 o 
   2   9   2       10.99       22.44      3.24 o 
   3   9   2      145.16      148.65      8.58 o 
   4   9   2      363.51      365.18     16.88 o 
   5   9   2       95.84       52.17     15.31 o 
  -5  10   2        6.79       15.59      9.38 o 
  -4  10   2      481.72      469.59     19.19 o 
  -3  10   2        0.77        2.50      4.68 o 
  -2  10   2     1570.67     1585.44     35.28 o 
  -1  10   2      163.50      163.05      6.08 o 
   0  10   2        0.06        0.25      2.50 o 
   1  10   2      117.00      116.48      6.26 o 
   2  10   2       28.80       34.16      4.74 o 
   3  10   2      222.29      203.43      9.16 o 
   4  10   2      187.68      218.84     13.78 o 
  -5  11   2       49.02       69.87     11.66 o 
  -4  11   2      233.68      217.92     14.85 o 
  -3  11   2       45.26       38.60      7.34 o 
  -2  11   2      155.04      156.24     10.18 o 
  -1  11   2      494.06      500.40     13.97 o 
   0  11   2       32.63       31.38      4.30 o 
   1  11   2      645.54      679.98     15.63 o 
   2  11   2      137.94      150.28      7.98 o 
   3  11   2       50.19       54.05      7.95 o 
   4  11   2      126.09      149.62     18.30 o 
  -4  12   2      221.44      235.15     15.69 o 
  -3  12   2      313.86      306.45     16.11 o 
  -2  12   2      914.55      939.38     27.74 o 
  -1  12   2       27.69       25.93      5.65 o 
   0  12   2        5.24        5.99      3.84 o 
   1  12   2      206.45      211.57     10.97 o 
   2  12   2      504.43      511.40     17.39 o 
   3  12   2      282.22      267.24     14.88 o 
   4  12   2       68.92       79.29     14.52 o 
  -4  13   2        1.76      -13.86     18.16 o 
  -3  13   2        0.06       22.33     17.04 o 
  -2  13   2       26.94       35.59     15.36 o 
  -1  13   2      363.16      377.38     18.81 o 
   0  13   2       10.70       20.50      6.01 o 
   1  13   2      119.11      112.22      8.78 o 
   2  13   2       62.13       61.03     12.00 o 
   3  13   2       52.71       73.41     21.01 o 
  -3  14   2       85.73       82.73     12.39 o 
  -2  14   2        0.47       16.33     16.10 o 
  -1  14   2       21.51       29.60      8.11 o 
   0  14   2        0.55        3.26      6.37 o 
   1  14   2       18.79       14.80     12.60 o 
   2  14   2      138.83      156.18     16.94 o 
  -1  15   2        0.37        3.15      7.02 o 
   0  15   2      298.57      284.97     26.33 o 
   1  15   2       32.78       47.80     16.91 o 
  -7   1   3      447.69      467.83     29.89 o 
  -6   1   3      163.82      167.31      8.79 o 
  -5   1   3       25.08       28.00      3.83 o 
  -4   1   3        0.00        3.41      2.59 o 
  -3   1   3       11.62       14.54      2.30 o 
  -2   1   3     1023.10      969.79     14.49 o 
  -1   1   3      887.28      954.36      8.73 o 
   0   1   3      314.13      294.76      5.68 o 
   1   1   3       34.14       25.87      1.63 o 
   2   1   3      165.79      170.99      3.98 o 
   3   1   3       59.60       53.60      4.26 o 
   4   1   3      307.81      337.47     12.39 o 
   5   1   3       49.62       54.91      7.70 o 
   6   1   3       61.94       65.53     11.23 o 
  -7   2   3        6.52       -5.94      6.73 o 
  -6   2   3      215.37      217.67      8.88 o 
  -5   2   3     1569.74     1628.98     26.11 o 
  -4   2   3      366.19      397.05      8.80 o 
  -3   2   3      460.69      452.24      8.46 o 
  -2   2   3      224.64      283.53      4.36 o 
  -1   2   3      222.43      225.10      3.68 o 
   0   2   3     4163.02     4174.97     29.12 o 
   1   2   3       41.26       15.72      1.59 o 
   2   2   3      312.50      306.81      8.09 o 
   3   2   3      256.99      237.42      6.59 o 
   4   2   3      400.04      361.60     13.80 o 
   5   2   3       18.98       32.82      6.57 o 
   6   2   3      121.97      128.88     13.69 o 
  -7   3   3        9.17       12.46     20.83 o 
  -6   3   3       69.81       64.38      5.81 o 
  -5   3   3       97.66       99.68      5.26 o 
  -4   3   3      207.40      212.23      6.04 o 
  -3   3   3     1381.75     1405.07     21.35 o 
  -2   3   3      226.14      218.38      6.45 o 
  -1   3   3     1441.21     1335.58     30.36 o 
   0   3   3     5126.45     4956.95     34.53 o 
   1   3   3      118.91      128.03      3.27 o 
   2   3   3     2317.61     2490.49     30.34 o 
   3   3   3      486.03      501.77     15.22 o 
   4   3   3       35.25       43.86      6.41 o 
   5   3   3      221.73      224.10     12.47 o 
   6   3   3       33.47       43.21     14.49 o 
  -7   4   3       49.06       35.48     12.14 o 
  -6   4   3       96.78       94.30      7.72 o 
  -5   4   3      509.01      488.18     16.74 o 
  -4   4   3     1712.00     1734.55     24.14 o 
  -3   4   3      529.63      545.13      8.16 o 
  -2   4   3      584.02      601.42     15.90 o 
  -1   4   3      822.18      831.11     18.57 o 
   0   4   3     1159.13     1355.10     20.29 o 
   1   4   3      186.85      166.50      4.16 o 
   2   4   3       32.05       42.98      4.22 o 
   3   4   3      102.79       99.62      4.13 o 
   4   4   3        7.48       14.83      4.96 o 
   5   4   3      166.37      148.28     10.92 o 
   6   4   3       24.93       40.71     10.56 o 
  -7   5   3       34.76       50.90     21.82 o 
  -6   5   3       97.53      104.50     10.28 o 
  -5   5   3       83.38       81.41      6.10 o 
  -4   5   3        0.17        3.86      2.29 o 
  -3   5   3      442.63      415.13      8.91 o 
  -2   5   3       59.08       47.79      3.31 o 
  -1   5   3       40.35       46.96      4.71 o 
   0   5   3      527.65      571.99      8.89 o 
   1   5   3       91.98       94.48      3.58 o 
   2   5   3       92.32       81.51      3.50 o 
   3   5   3      111.85      104.78      4.62 o 
   4   5   3       17.43       21.50      4.35 o 
   5   5   3       18.52       38.45      7.99 o 
   6   5   3       27.98       41.85     14.02 o 
  -6   6   3        0.14        8.97      7.36 o 
  -5   6   3      260.51      234.57     12.00 o 
  -4   6   3       89.46       89.65      5.39 o 
  -3   6   3       90.98       88.26      5.46 o 
  -2   6   3      210.36      185.87      4.50 o 
  -1   6   3      116.95      122.86      3.16 o 
   0   6   3      311.79      325.03      7.13 o 
   1   6   3      268.34      268.38      9.22 o 
   2   6   3       51.62       51.35      6.83 o 
   3   6   3       19.93       27.05      3.44 o 
   4   6   3      113.39      110.44      7.33 o 
   5   6   3        2.28        7.22      7.57 o 
  -6   7   3      274.61      246.53     15.75 o 
  -5   7   3       11.94       23.89      6.70 o 
  -4   7   3        3.60        6.65      4.49 o 
  -3   7   3      421.61      403.63     13.69 o 
  -2   7   3     1428.17     1432.40     31.35 o 
  -1   7   3      124.07      103.41      3.38 o 
   0   7   3       96.15       91.08      3.77 o 
   1   7   3      314.09      300.62      7.43 o 
   2   7   3      370.39      379.33      9.63 o 
   3   7   3      472.20      472.61     13.64 o 
   4   7   3      279.51      308.13     20.16 o 
   5   7   3      119.63      122.11     18.33 o 
  -6   8   3      117.32       95.12     13.00 o 
  -5   8   3      280.96      265.31     14.18 o 
  -4   8   3      839.72      779.87     23.35 o 
  -3   8   3      719.71      688.54     19.68 o 
  -2   8   3        7.97        8.60      5.18 o 
  -1   8   3      227.96      209.16      5.45 o 
   0   8   3      567.43      590.84     11.48 o 
   1   8   3      903.42      913.96     16.39 o 
   2   8   3      855.92      889.97     17.60 o 
   3   8   3      285.71      273.76      9.39 o 
   4   8   3       41.16       38.14      6.02 o 
   5   8   3       75.69       91.22     22.45 o 
  -6   9   3       24.12       28.59     10.34 o 
  -5   9   3        0.15       10.84      8.04 o 
  -4   9   3       33.84       38.19      8.03 o 
  -3   9   3        0.46        0.99      3.30 o 
  -2   9   3      364.90      354.93     13.11 o 
  -1   9   3     1062.39     1040.16     24.80 o 
   0   9   3        2.52       12.97      3.42 o 
   1   9   3       45.09       51.98      5.33 o 
   2   9   3       14.91       25.32      5.83 o 
   3   9   3        2.05        6.76      5.03 o 
   4   9   3      244.55      236.92     12.42 o 
   5   9   3       25.15       49.58     16.46 o 
  -5  10   3       48.69       37.49      8.44 o 
  -4  10   3       11.63       15.63      7.98 o 
  -3  10   3       93.48       95.88      7.52 o 
  -2  10   3       78.30       97.54     13.12 o 
  -1  10   3      109.32      109.07      6.08 o 
   0  10   3       46.24       41.86      4.33 o 
   1  10   3      174.48      161.39      7.01 o 
   2  10   3       10.57       11.83      4.65 o 
   3  10   3       15.08        7.85      4.25 o 
   4  10   3      104.23       84.89     10.55 o 
  -5  11   3       17.76       27.38      8.76 o 
  -4  11   3        0.13        8.69      6.96 o 
  -3  11   3       16.63       36.02      6.60 o 
  -2  11   3      170.35      172.15     10.77 o 
  -1  11   3       29.98       37.42      6.24 o 
   0  11   3      114.20      108.38      5.99 o 
   1  11   3        1.77        2.90      3.42 o 
   2  11   3       36.68       37.43      5.75 o 
   3  11   3       17.98       30.40      7.26 o 
   4  11   3       20.97       24.25     13.65 o 
  -4  12   3       60.39       71.12     11.13 o 
  -3  12   3      134.18      130.44     15.51 o 
  -2  12   3      102.25      119.73     10.00 o 
  -1  12   3       19.90       16.47      9.48 o 
   0  12   3      221.39      216.41     11.94 o 
   1  12   3        0.62        5.27      5.91 o 
   2  12   3       90.34       77.61      8.56 o 
   3  12   3        8.75       -1.61      5.98 o 
  -4  13   3       20.65       34.30     12.85 o 
  -3  13   3      196.70      196.61     13.29 o 
  -2  13   3      533.97      557.73     22.48 o 
  -1  13   3      219.17      226.42     14.04 o 
   0  13   3       47.80       53.13      9.23 o 
   1  13   3       33.33       53.82      7.56 o 
   2  13   3        0.61        3.61      4.52 o 
   3  13   3       75.57       55.20     16.60 o 
  -3  14   3      135.83      150.44     19.83 o 
  -2  14   3      149.22      144.67     13.89 o 
  -1  14   3       10.42       12.94      6.95 o 
   0  14   3      147.75      179.96     18.14 o 
   1  14   3      507.46      510.06     35.83 o 
   2  14   3      243.41      241.35     26.14 o 
  -1  15   3        0.27        3.59      7.01 o 
   0  15   3       72.03       88.12     19.63 o 
  -7   0   4      129.01      103.27     28.13 o 
  -6   0   4     1655.38     1699.21     43.51 o 
  -5   0   4       32.20       40.84      5.79 o 
  -4   0   4      515.68      549.41     15.27 o 
  -3   0   4      942.41      960.85     18.31 o 
  -2   0   4     1028.26     1062.91     16.87 o 
  -1   0   4     4545.42     4240.51     42.85 o 
   0   0   4     2006.40     1805.88     28.83 o 
   1   0   4      303.61      271.05      8.71 o 
   2   0   4       26.65       20.23      3.59 o 
   3   0   4      282.76      275.79     15.58 o 
   4   0   4        2.31       10.71     21.61 o 
   5   0   4      243.50      249.51     19.07 o 
   6   0   4      103.40      126.22     19.85 o 
  -7   1   4        4.86       23.41      8.60 o 
  -6   1   4       12.62       13.34      4.01 o 
  -5   1   4      269.19      285.52      8.89 o 
  -4   1   4      641.34      614.43     11.37 o 
  -3   1   4     1213.06     1249.92     15.69 o 
  -2   1   4     3805.91     4005.55     30.39 o 
  -1   1   4     5972.68     6119.01     42.25 o 
   0   1   4     1467.90     1662.77     15.48 o 
   1   1   4       19.41       21.47      1.71 o 
   2   1   4     2302.09     2255.78     34.66 o 
   3   1   4       70.47       84.60      7.42 o 
   4   1   4      401.15      398.13     15.62 o 
   5   1   4      399.17      409.01     18.76 o 
   6   1   4       64.76       59.72     11.38 o 
  -7   2   4       31.35       56.52     11.29 o 
  -6   2   4      473.22      503.63     14.37 o 
  -5   2   4      130.58      130.60      5.82 o 
  -4   2   4      143.00      125.93      5.03 o 
  -3   2   4      687.90      745.12     11.38 o 
  -2   2   4     3091.11     3143.15     27.43 o 
  -1   2   4       36.42       42.99      1.59 o 
   0   2   4      266.62      288.39      5.15 o 
   1   2   4     1233.82     1299.71     13.39 o 
   2   2   4     1740.38     1718.91     25.48 o 
   3   2   4      216.75      243.82      9.89 o 
   4   2   4      646.70      650.15     23.86 o 
   5   2   4       33.19       46.44      8.67 o 
   6   2   4       11.06       35.14     12.29 o 
  -7   3   4       36.73       52.65     11.29 o 
  -6   3   4       31.41       33.23      5.67 o 
  -5   3   4       63.66       66.47      5.61 o 
  -4   3   4      200.52      203.15      6.20 o 
  -3   3   4      139.90      117.64      5.16 o 
  -2   3   4     3972.31     4019.51     53.34 o 
  -1   3   4      537.39      463.62      9.72 o 
   0   3   4      168.18      171.34      3.85 o 
   1   3   4      903.72      950.50     12.18 o 
   2   3   4      403.08      359.88      8.32 o 
   3   3   4      291.35      302.36      8.65 o 
   4   3   4        0.84        4.41      4.83 o 
   5   3   4       26.91       30.00      6.30 o 
   6   3   4       18.61       49.94     13.75 o 
  -7   4   4      417.59      433.32     25.27 o 
  -6   4   4        0.21       10.50      6.05 o 
  -5   4   4      792.09      811.54     19.05 o 
  -4   4   4        1.07        1.80      1.61 o 
  -3   4   4       95.84       90.95      5.36 o 
  -2   4   4     1109.23     1140.98     20.06 o 
  -1   4   4       39.94       42.67      2.69 o 
   0   4   4        0.34        2.59      1.08 o 
   1   4   4      864.81      895.93     13.36 o 
   2   4   4      161.08      143.82      4.46 o 
   3   4   4      495.52      457.22     11.89 o 
   4   4   4       20.88       31.65      6.02 o 
   5   4   4        4.94        9.16      7.78 o 
  -7   5   4       59.45       71.82     14.97 o 
  -6   5   4      112.41      113.12      9.85 o 
  -5   5   4       36.85       37.33      5.91 o 
  -4   5   4      159.71      159.99     11.23 o 
  -3   5   4        7.04        8.08      4.81 o 
  -2   5   4     3174.68     3108.52     44.06 o 
  -1   5   4     1210.84     1298.23     23.46 o 
   0   5   4        4.38       13.55      1.88 o 
   1   5   4        0.93        1.79      1.49 o 
   2   5   4        0.11        2.41      2.11 o 
   3   5   4     1140.05     1114.00     22.05 o 
   4   5   4      269.94      254.32     12.44 o 
   5   5   4       61.78       60.49      9.19 o 
  -6   6   4        0.83       10.23      5.81 o 
  -5   6   4      711.40      721.88     23.08 o 
  -4   6   4       11.48       18.66      4.59 o 
  -3   6   4      636.73      556.91     15.31 o 
  -2   6   4      936.76      920.74     19.88 o 
  -1   6   4      656.54      646.25      9.14 o 
   0   6   4      867.00      823.85     12.80 o 
   1   6   4      468.42      452.14      9.57 o 
   2   6   4       27.44       30.84      2.86 o 
   3   6   4      291.59      288.89      9.90 o 
   4   6   4      409.65      424.17     16.96 o 
   5   6   4      121.58      122.92     12.32 o 
  -6   7   4        3.79       13.27      6.81 o 
  -5   7   4       99.01      102.57      9.12 o 
  -4   7   4      571.70      551.82     18.25 o 
  -3   7   4        0.63        6.95      7.57 o 
  -2   7   4     1045.08     1002.92     22.49 o 
  -1   7   4       29.32       27.72      2.17 o 
   0   7   4     1100.48     1112.27     27.53 o 
   1   7   4      135.18      129.04      5.15 o 
   2   7   4       11.59       14.83      3.75 o 
   3   7   4      751.58      801.69     19.69 o 
   4   7   4      288.58      282.31     14.52 o 
   5   7   4       93.88       70.25     10.35 o 
  -6   8   4        1.39        6.04      5.96 o 
  -5   8   4      234.76      231.29     13.37 o 
  -4   8   4        9.92       16.34      5.84 o 
  -3   8   4      931.42      931.26     23.43 o 
  -2   8   4       86.37       82.49      6.38 o 
  -1   8   4       93.44       89.98      3.72 o 
   0   8   4      359.12      342.50      8.46 o 
   1   8   4      158.37      150.61      6.27 o 
   2   8   4     1177.10     1190.95     22.02 o 
   3   8   4      292.93      308.86     12.00 o 
   4   8   4       96.37       79.91      9.16 o 
   5   8   4      153.17      131.75     14.21 o 
  -6   9   4       20.37       28.90     10.11 o 
  -5   9   4        1.05       -6.40      9.01 o 
  -4   9   4       27.33       40.13      6.82 o 
  -3   9   4     1531.27     1488.92     35.19 o 
  -2   9   4       88.24       83.12      6.88 o 
  -1   9   4      478.46      427.62     15.14 o 
   0   9   4      357.88      383.09      9.50 o 
   1   9   4       30.81       27.91      3.58 o 
   2   9   4      323.36      315.78     13.73 o 
   3   9   4       25.04       26.79      5.95 o 
   4   9   4      122.59       93.21     10.87 o 
  -5  10   4        1.72       -0.91      4.92 o 
  -4  10   4      142.18      139.99     10.99 o 
  -3  10   4      185.38      186.38     11.59 o 
  -2  10   4        0.35        0.67      4.03 o 
  -1  10   4      170.06      171.49      9.33 o 
   0  10   4       77.15       66.13      4.65 o 
   1  10   4       79.66       78.11      5.53 o 
   2  10   4      157.83      147.65      7.88 o 
   3  10   4       39.27       31.90      6.20 o 
   4  10   4        1.58       11.89      7.33 o 
  -5  11   4      164.55      147.29     14.48 o 
  -4  11   4       29.29       27.59      9.67 o 
  -3  11   4      307.48      322.41     16.40 o 
  -2  11   4        3.04        4.70      4.48 o 
  -1  11   4      279.15      290.38     16.54 o 
   0  11   4      244.57      224.98      8.48 o 
   1  11   4       40.63       42.62      4.97 o 
   2  11   4      152.55      154.71      8.42 o 
   3  11   4       53.16       72.51     10.39 o 
  -4  12   4       89.94      114.83     19.03 o 
  -3  12   4       71.24       75.86     10.11 o 
  -2  12   4        2.62        8.23      5.34 o 
  -1  12   4      475.55      496.88     19.89 o 
   0  12   4      606.56      667.51     23.40 o 
   1  12   4       66.20       78.90      6.77 o 
   2  12   4      524.57      532.52     17.01 o 
   3  12   4        0.09        8.01      7.06 o 
  -3  13   4      289.12      280.08     16.52 o 
  -2  13   4        3.78       20.94      7.10 o 
  -1  13   4       68.96       77.09     10.03 o 
   0  13   4       50.91       55.66      8.69 o 
   1  13   4      111.04      115.29     10.85 o 
   2  13   4       66.17       75.90     10.00 o 
  -2  14   4       56.14       38.68     10.13 o 
  -1  14   4       31.09       41.02      9.80 o 
   0  14   4      164.51      147.71     13.53 o 
   1  14   4      318.65      321.65     20.47 o 
  -7   1   5       24.62       46.35     11.38 o 
  -6   1   5       13.79       14.83      4.23 o 
  -5   1   5      372.92      367.75     10.13 o 
  -4   1   5      625.68      637.60     12.88 o 
  -3   1   5      162.31      170.46      4.48 o 
  -2   1   5      820.13      857.93     11.79 o 
  -1   1   5        5.28        7.43      1.35 o 
   0   1   5       18.42       21.10      2.85 o 
   1   1   5       97.16       96.01      2.59 o 
   2   1   5      701.43      643.99     15.80 o 
   3   1   5      175.70      184.11     28.17 o 
   4   1   5      146.95      132.48     10.39 o 
   5   1   5       78.95       77.32     15.60 o 
  -7   2   5      140.19      131.19     11.86 o 
  -6   2   5       45.55       43.90      6.55 o 
  -5   2   5      463.51      438.99     11.02 o 
  -4   2   5        7.73       13.19      2.40 o 
  -3   2   5      168.18      181.94      4.40 o 
  -2   2   5     1399.83     1396.08     14.90 o 
  -1   2   5       74.47       55.34      3.21 o 
   0   2   5     2793.60     2866.57     26.42 o 
   1   2   5      636.92      639.91     16.04 o 
   2   2   5       20.85       31.49      4.50 o 
   3   2   5      674.66      673.51     19.12 o 
   4   2   5      106.44      109.00      9.01 o 
   5   2   5      141.73      149.02     20.43 o 
  -7   3   5      166.68      157.95     13.02 o 
  -6   3   5      187.98      212.42     10.61 o 
  -5   3   5      175.29      182.20      6.95 o 
  -4   3   5      251.02      235.87      9.12 o 
  -3   3   5       22.03       22.44      3.56 o 
  -2   3   5        6.68        4.16      1.49 o 
  -1   3   5      691.97      738.88     10.54 o 
   0   3   5      439.73      518.65     13.26 o 
   1   3   5      751.55      727.67     10.71 o 
   2   3   5     1163.80     1157.25     19.20 o 
   3   3   5      521.24      511.38     16.35 o 
   4   3   5       39.48       34.18      6.60 o 
   5   3   5        0.50        0.81      4.98 o 
  -7   4   5        9.24       12.07     12.62 o 
  -6   4   5      109.46       99.79      9.44 o 
  -5   4   5       99.88      103.81      6.30 o 
  -4   4   5        2.66        8.64      4.44 o 
  -3   4   5      284.19      267.02      9.11 o 
  -2   4   5        7.99        8.22      1.55 o 
  -1   4   5     1831.59     1775.41     17.97 o 
   0   4   5        8.04        6.62      1.94 o 
   1   4   5       25.45       24.10      2.57 o 
   2   4   5      382.07      365.10     13.78 o 
   3   4   5       16.14       20.57      4.37 o 
   4   4   5      234.18      222.21     11.66 o 
   5   4   5      108.78      106.71     20.64 o 
  -7   5   5        3.32        1.92      8.26 o 
  -6   5   5        6.29       17.91      6.23 o 
  -5   5   5      376.99      370.63     15.66 o 
  -4   5   5       67.88       61.26      5.97 o 
  -3   5   5      623.43      630.95     17.12 o 
  -2   5   5       51.93       47.74      4.24 o 
  -1   5   5      370.07      367.42      6.31 o 
   0   5   5       46.72       49.99      2.90 o 
   1   5   5       61.37       60.44      3.45 o 
   2   5   5        0.94        2.74      1.86 o 
   3   5   5      411.15      386.10     12.34 o 
   4   5   5      310.75      321.10     14.77 o 
   5   5   5        4.40       21.04      8.89 o 
  -6   6   5       29.71       32.37      7.80 o 
  -5   6   5      228.29      228.32     16.32 o 
  -4   6   5       38.79       31.56      4.77 o 
  -3   6   5       40.08       38.76      6.57 o 
  -2   6   5       16.10       22.70      5.74 o 
  -1   6   5      519.16      507.74      8.08 o 
   0   6   5      271.79      288.17      6.91 o 
   1   6   5      168.10      179.90      6.68 o 
   2   6   5        0.39        4.33      2.50 o 
   3   6   5       38.95       35.03      5.27 o 
   4   6   5      232.60      215.92     13.91 o 
   5   6   5       47.81       54.26      9.63 o 
  -6   7   5      118.86      127.04     12.42 o 
  -5   7   5      440.63      419.31     17.94 o 
  -4   7   5       30.56       30.98      5.16 o 
  -3   7   5      518.13      512.36     26.81 o 
  -2   7   5      829.33      809.00     20.03 o 
  -1   7   5      363.08      346.33     11.47 o 
   0   7   5     1240.36     1277.90     20.51 o 
   1   7   5      167.26      176.82      9.29 o 
   2   7   5        9.49       11.22      3.45 o 
   3   7   5      498.53      483.86     15.43 o 
   4   7   5       53.54       55.68      9.96 o 
   5   7   5       26.01        2.95      7.64 o 
  -6   8   5      130.92      136.86     12.23 o 
  -5   8   5       51.73       46.99      9.80 o 
  -4   8   5       15.64       15.04      4.81 o 
  -3   8   5       15.19       18.49      8.30 o 
  -2   8   5      440.81      443.28     14.76 o 
  -1   8   5     1028.00      997.04     24.98 o 
   0   8   5      691.29      689.40     13.44 o 
   1   8   5       97.42       93.10      6.90 o 
   2   8   5       39.02       43.52      4.89 o 
   3   8   5       82.82       92.33      7.60 o 
   4   8   5      308.33      304.75     18.81 o 
  -6   9   5      170.27      177.62     15.05 o 
  -5   9   5        2.59        9.28      6.16 o 
  -4   9   5       47.39       41.10      6.55 o 
  -3   9   5      328.37      327.15     13.97 o 
  -2   9   5        0.57       10.68      4.49 o 
  -1   9   5       67.76       68.16      6.50 o 
   0   9   5        3.85        5.80      3.60 o 
   1   9   5       85.27       84.75      5.58 o 
   2   9   5     1004.18     1034.48     21.97 o 
   3   9   5       75.43       75.46      7.90 o 
   4   9   5       13.94       24.92      8.12 o 
  -5  10   5        0.74        5.41      9.30 o 
  -4  10   5       92.92       84.51      8.80 o 
  -3  10   5       42.64       32.19      6.00 o 
  -2  10   5       54.14       53.39      7.02 o 
  -1  10   5        0.33        4.62      4.43 o 
   0  10   5       53.09       63.97      4.83 o 
   1  10   5       29.03       33.41      6.35 o 
   2  10   5        0.03       -1.73      3.52 o 
   3  10   5       32.71       28.61      9.17 o 
   4  10   5       55.20       31.51     10.88 o 
  -5  11   5       51.55       67.91     11.59 o 
  -4  11   5       10.92       10.00     12.54 o 
  -3  11   5        2.05        2.68      5.27 o 
  -2  11   5       13.44       22.97      5.53 o 
  -1  11   5       24.32       25.87      6.60 o 
   0  11   5       32.23       32.82      6.82 o 
   1  11   5       95.55       97.90      7.29 o 
   2  11   5        0.00       10.54      7.14 o 
   3  11   5      166.74      168.28     12.77 o 
  -4  12   5      133.98      134.18     13.97 o 
  -3  12   5       66.36       58.81      8.97 o 
  -2  12   5      129.55      128.17     15.47 o 
  -1  12   5       23.42       24.89      8.85 o 
   0  12   5        7.05        7.52      5.85 o 
   1  12   5        0.95       -2.39      5.53 o 
   2  12   5        0.99        3.01      5.49 o 
  -3  13   5      158.14      171.12     14.53 o 
  -2  13   5       87.39       78.08     10.03 o 
  -1  13   5        4.09        4.68     14.56 o 
   0  13   5      173.61      170.78     15.53 o 
   1  13   5      257.60      260.37     16.44 o 
   2  13   5      107.11      120.92     20.02 o 
  -2  14   5      141.84      166.54     14.66 o 
  -1  14   5      317.57      309.57     23.02 o 
   0  14   5       82.86       73.33     10.86 o 
   1  14   5      145.61      156.33     20.95 o 
  -7   0   6      210.60      221.59     18.83 o 
  -6   0   6       12.23       16.85      9.14 o 
  -5   0   6        1.19        9.77      5.92 o 
  -4   0   6      161.92      135.38      6.99 o 
  -3   0   6     2019.33     2010.52     34.49 o 
  -2   0   6     2565.84     2626.54     40.46 o 
  -1   0   6     1041.79     1153.80     20.68 o 
   0   0   6     2925.67     2976.66     81.94 o 
   1   0   6      732.94      683.33     17.08 o 
   2   0   6     3176.62     3186.48     72.92 o 
   3   0   6     3214.19     3028.53     77.24 o 
   4   0   6      161.76      129.56     15.09 o 
   5   0   6       15.25       32.10     10.29 o 
  -7   1   6      113.82      101.40     10.80 o 
  -6   1   6        0.50        8.60      7.15 o 
  -5   1   6     1596.77     1659.47     26.65 o 
  -4   1   6        1.49        5.26      2.28 o 
  -3   1   6       38.58       31.35      3.52 o 
  -2   1   6      484.31      446.08      7.72 o 
  -1   1   6      154.08      176.55      4.48 o 
   0   1   6      830.54      819.95     11.73 o 
   1   1   6      703.55      707.55     13.25 o 
   2   1   6       76.73       72.35      5.35 o 
   3   1   6      401.23      376.39     14.83 o 
   4   1   6      250.07      243.66     14.70 o 
   5   1   6       48.32       48.24      9.31 o 
  -7   2   6       26.85       43.26      8.39 o 
  -6   2   6        0.00        1.70      4.11 o 
  -5   2   6        0.01       -0.20      2.19 o 
  -4   2   6       68.48       70.28      5.40 o 
  -3   2   6       59.38       49.41      3.61 o 
  -2   2   6      478.24      445.10      7.70 o 
  -1   2   6     1645.60     1719.43     28.56 o 
   0   2   6     3378.05     3449.52     33.31 o 
   1   2   6      147.57      126.41      3.59 o 
   2   2   6       32.19       38.31      5.59 o 
   3   2   6      512.31      532.04     17.83 o 
   4   2   6      191.52      174.59     10.98 o 
   5   2   6       38.53       41.08      8.37 o 
  -7   3   6       16.57       19.66      8.51 o 
  -6   3   6      113.46      123.69     10.52 o 
  -5   3   6      522.68      494.26     14.05 o 
  -4   3   6      664.80      652.83     11.71 o 
  -3   3   6      198.95      210.07      5.44 o 
  -2   3   6       91.59       80.94      2.87 o 
  -1   3   6     1626.07     1711.95     24.26 o 
   0   3   6      813.75      810.70     12.44 o 
   1   3   6        1.04        2.64      2.33 o 
   2   3   6      223.09      232.85      7.32 o 
   3   3   6        7.43        8.74      6.20 o 
   4   3   6        4.50        7.35      8.68 o 
   5   3   6       18.14       16.93      9.38 o 
  -7   4   6      207.72      224.32     14.99 o 
  -6   4   6       15.27       26.50      8.79 o 
  -5   4   6       78.02       78.24      7.91 o 
  -4   4   6      133.17      129.53      7.37 o 
  -3   4   6      177.58      184.29     10.92 o 
  -2   4   6        5.24        9.72      2.15 o 
  -1   4   6      610.87      591.04      9.62 o 
   0   4   6     1454.41     1493.87     19.50 o 
   1   4   6      258.22      236.20      6.14 o 
   2   4   6       32.69       32.23      3.98 o 
   3   4   6        1.29        2.21      4.47 o 
   4   4   6      317.10      349.31     17.41 o 
   5   4   6        0.82        6.73     10.77 o 
  -7   5   6       33.63       47.24     10.12 o 
  -6   5   6      656.46      709.82     36.27 o 
  -5   5   6        0.06        1.46      3.56 o 
  -4   5   6      414.58      376.40     12.96 o 
  -3   5   6      247.44      266.19     12.40 o 
  -2   5   6        1.70        1.41      1.39 o 
  -1   5   6      947.90      872.74     17.47 o 
   0   5   6      901.89      913.38     14.58 o 
   1   5   6      848.84      825.91     21.63 o 
   2   5   6      404.41      388.79     11.51 o 
   3   5   6      237.20      250.84     11.78 o 
   4   5   6        1.18        3.13      4.75 o 
   5   5   6      477.90      468.73     22.42 o 
  -6   6   6        0.44        3.71      5.27 o 
  -5   6   6       46.35       57.54      8.06 o 
  -4   6   6      386.30      370.27     14.15 o 
  -3   6   6       66.35       55.41      6.03 o 
  -2   6   6      209.07      188.25      8.26 o 
  -1   6   6     4554.77     4519.56     72.17 o 
   0   6   6      244.68      245.02      6.84 o 
   1   6   6      361.05      348.85      9.05 o 
   2   6   6     2193.70     2278.98     38.27 o 
   3   6   6      230.28      208.81     11.57 o 
   4   6   6      507.45      561.36     27.11 o 
  -6   7   6      223.42      246.34     16.45 o 
  -5   7   6        3.32       -4.10      5.57 o 
  -4   7   6      652.05      629.16     19.99 o 
  -3   7   6        0.01       -3.01      3.37 o 
  -2   7   6       40.46       37.82      5.52 o 
  -1   7   6      252.36      242.80      7.64 o 
   0   7   6       34.50       37.59      3.60 o 
   1   7   6      253.30      256.81      8.11 o 
   2   7   6      521.03      552.39     15.67 o 
   3   7   6        1.06        8.97      5.13 o 
   4   7   6        3.91       18.55      8.40 o 
  -6   8   6       49.38       49.90      9.86 o 
  -5   8   6       12.07        1.18      5.04 o 
  -4   8   6      157.68      134.70     10.42 o 
  -3   8   6      125.96      121.80      7.80 o 
  -2   8   6       94.68       84.47      8.31 o 
  -1   8   6      334.43      319.90     15.79 o 
   0   8   6      514.89      507.83     11.54 o 
   1   8   6      566.15      566.19     13.67 o 
   2   8   6      145.88      147.55     11.97 o 
   3   8   6        0.70       -1.89      6.10 o 
   4   8   6      107.18      119.41     11.82 o 
  -5   9   6      287.84      285.19     19.05 o 
  -4   9   6        6.66       21.77      7.07 o 
  -3   9   6      356.01      341.41     14.95 o 
  -2   9   6        2.69       16.89      7.80 o 
  -1   9   6        3.48        8.94      5.79 o 
   0   9   6      449.18      434.44     11.37 o 
   1   9   6       42.11       39.33      5.02 o 
   2   9   6        0.09        5.41      4.83 o 
   3   9   6        4.50       16.93      8.55 o 
   4   9   6       52.67       40.13     12.78 o 
  -5  10   6      373.66      388.31     30.78 o 
  -4  10   6       60.31       66.18      8.57 o 
  -3  10   6      360.84      368.86     17.20 o 
  -2  10   6      523.13      515.25     19.52 o 
  -1  10   6      202.58      217.75     12.22 o 
   0  10   6      130.23      110.28      7.41 o 
   1  10   6       36.45       46.30      5.08 o 
   2  10   6       17.17       17.67      6.14 o 
   3  10   6      316.57      338.38     18.97 o 
  -5  11   6      129.06      136.56     13.84 o 
  -4  11   6        4.10        0.65      5.71 o 
  -3  11   6      139.60      142.44     17.01 o 
  -2  11   6      187.20      179.69     14.34 o 
  -1  11   6      398.78      427.36     18.46 o 
   0  11   6      581.63      597.66     21.10 o 
   1  11   6      212.17      206.50     10.76 o 
   2  11   6       10.44        8.60      6.05 o 
   3  11   6       31.84       21.35      9.58 o 
  -4  12   6        6.11        0.67      5.52 o 
  -3  12   6       25.32       40.45      9.52 o 
  -2  12   6      494.13      477.27     21.17 o 
  -1  12   6      104.03      121.69     10.96 o 
   0  12   6      234.46      218.40     14.52 o 
   1  12   6      150.52      144.73     12.71 o 
   2  12   6       13.99       21.73     11.64 o 
  -3  13   6      128.30      117.97     12.75 o 
  -2  13   6        2.01       11.89      9.19 o 
  -1  13   6        0.70        4.31      6.70 o 
   0  13   6      123.63      119.36     12.52 o 
   1  13   6       42.71       32.61      8.43 o 
  -1  14   6       61.42       76.22     12.33 o 
   0  14   6        4.57       33.91     12.05 o 
  -7   1   7      128.94      120.29     13.14 o 
  -6   1   7      301.92      255.04     10.23 o 
  -5   1   7      156.39      124.19      5.97 o 
  -4   1   7        0.07        1.21      2.11 o 
  -3   1   7      275.12      284.48      9.65 o 
  -2   1   7     1171.55     1179.51     16.28 o 
  -1   1   7     1044.59     1087.09     15.59 o 
   0   1   7      846.04      931.30     13.89 o 
   1   1   7        0.16        4.12      2.89 o 
   2   1   7        1.49        4.83      4.12 o 
   3   1   7       65.57       72.95      7.64 o 
   4   1   7       50.39       55.77      9.90 o 
   5   1   7      348.90      349.65     22.44 o 
  -7   2   7        7.17        5.62      7.22 o 
  -6   2   7      115.04      120.59      9.74 o 
  -5   2   7       22.14       28.17      3.81 o 
  -4   2   7      318.55      324.03      8.68 o 
  -3   2   7      151.86      150.23      4.62 o 
  -2   2   7     1089.97     1132.84     15.86 o 
  -1   2   7       55.42       62.08      3.21 o 
   0   2   7       81.62       83.87      4.71 o 
   1   2   7     1501.19     1442.19     33.90 o 
   2   2   7      646.61      659.74     18.93 o 
   3   2   7      255.44      252.51     13.31 o 
   4   2   7        0.02       15.62     12.28 o 
   5   2   7       73.17       58.59     10.72 o 
  -7   3   7        5.52       18.18      7.08 o 
  -6   3   7       58.02       56.73      7.52 o 
  -5   3   7      135.86      145.86     11.90 o 
  -4   3   7       21.35       20.91      3.54 o 
  -3   3   7       77.61       72.69      3.19 o 
  -2   3   7      503.27      508.63     14.19 o 
  -1   3   7     1279.57     1299.95     17.77 o 
   0   3   7      464.69      451.48      9.09 o 
   1   3   7        2.54        7.33      2.03 o 
   2   3   7      273.70      256.63     11.06 o 
   3   3   7      379.75      387.39     16.72 o 
   4   3   7      238.56      250.49     18.04 o 
  -7   4   7      176.60      157.75     13.90 o 
  -6   4   7        3.01       17.42      7.22 o 
  -5   4   7      131.96      150.68      9.90 o 
  -4   4   7      435.68      420.57     14.61 o 
  -3   4   7     1060.25     1000.32     22.93 o 
  -2   4   7      303.09      313.89      9.55 o 
  -1   4   7      318.16      316.63      7.07 o 
   0   4   7        9.21       15.83      2.89 o 
   1   4   7      759.46      744.80     13.26 o 
   2   4   7     2505.07     2533.83     41.36 o 
   3   4   7      118.24      115.20     11.43 o 
   4   4   7        0.82       -0.20      5.90 o 
  -6   5   7       56.01       59.14      8.11 o 
  -5   5   7      562.39      550.60     19.62 o 
  -4   5   7       71.55       75.64      7.41 o 
  -3   5   7      696.58      648.33     25.96 o 
  -2   5   7      383.61      356.74      9.07 o 
  -1   5   7       40.08       34.60      2.79 o 
   0   5   7       97.77       93.20      4.36 o 
   1   5   7      216.42      198.20      8.19 o 
   2   5   7       35.28       30.60      4.70 o 
   3   5   7       48.18       38.30      7.02 o 
   4   5   7        5.87       14.57      7.07 o 
  -6   6   7       13.10       16.21      7.51 o 
  -5   6   7      320.87      337.24     22.35 o 
  -4   6   7       52.09       62.69      6.16 o 
  -3   6   7      143.48      142.27      8.91 o 
  -2   6   7       25.69       31.02      5.62 o 
  -1   6   7      121.82      113.92      5.40 o 
   0   6   7      469.90      439.58     10.15 o 
   1   6   7        3.88        2.80      2.37 o 
   2   6   7        1.71       13.52      4.09 o 
   3   6   7        5.36        6.07      5.05 o 
   4   6   7       19.14       13.64      7.85 o 
  -6   7   7       40.13       39.35      8.36 o 
  -5   7   7      139.32      148.76     12.08 o 
  -4   7   7       37.39       29.37      6.21 o 
  -3   7   7      329.87      323.92     13.35 o 
  -2   7   7      546.68      539.42     16.76 o 
  -1   7   7      148.65      154.14     10.12 o 
   0   7   7      142.79      145.78      9.98 o 
   1   7   7      436.77      415.57     17.93 o 
   2   7   7       33.77       37.35      5.56 o 
   3   7   7       95.82      114.56     11.12 o 
   4   7   7      157.05      151.50     14.70 o 
  -6   8   7       15.79        9.59      7.17 o 
  -5   8   7      151.83      166.18     12.25 o 
  -4   8   7       99.87       97.40      8.68 o 
  -3   8   7      195.15      180.18     10.15 o 
  -2   8   7      596.08      590.27     19.44 o 
  -1   8   7        3.39        7.78      4.69 o 
   0   8   7      470.32      468.21     12.21 o 
   1   8   7      344.07      369.26     11.54 o 
   2   8   7      134.64      137.90      8.82 o 
   3   8   7      184.93      182.70     13.91 o 
  -5   9   7       24.51       37.11      7.82 o 
  -4   9   7        0.82       23.40     12.41 o 
  -3   9   7       34.35       29.72      6.40 o 
  -2   9   7      369.95      359.86     14.83 o 
  -1   9   7     1117.79     1134.39     29.35 o 
   0   9   7      426.17      428.74     13.51 o 
   1   9   7       33.81       33.81      4.79 o 
   2   9   7       25.41       30.90      6.07 o 
   3   9   7      108.83      112.37     11.67 o 
  -5  10   7       75.80       79.44      9.10 o 
  -4  10   7       38.17       62.14      9.84 o 
  -3  10   7        4.34        5.64      4.54 o 
  -2  10   7      301.64      282.50     16.64 o 
  -1  10   7        2.27        4.71      4.80 o 
   0  10   7      184.66      170.47     12.58 o 
   1  10   7      265.95      253.61     10.83 o 
   2  10   7       47.87       59.32      9.01 o 
   3  10   7      129.19      120.91     12.95 o 
  -4  11   7       95.00       71.40     11.20 o 
  -3  11   7        2.66        2.53      5.12 o 
  -2  11   7       39.26       54.80      9.48 o 
  -1  11   7       12.20        3.44      5.24 o 
   0  11   7        0.05        9.67      5.24 o 
   1  11   7       12.58       21.63      8.73 o 
   2  11   7        8.28       17.31      8.15 o 
  -4  12   7      191.67      216.79     17.12 o 
  -3  12   7       11.66       10.14      6.83 o 
  -2  12   7        1.53        8.77     12.74 o 
  -1  12   7      128.30      133.73     10.77 o 
   0  12   7       47.42       56.08      9.86 o 
   1  12   7       69.13       69.75     13.25 o 
  -3  13   7       32.85       40.54     10.10 o 
  -2  13   7       48.62       41.69      9.57 o 
  -1  13   7       72.14       92.94     12.24 o 
   0  13   7       74.22       88.15     13.10 o 
  -7   0   8      259.55      307.31     36.50 o 
  -6   0   8       71.89       88.85      9.64 o 
  -5   0   8      555.63      519.41     18.74 o 
  -4   0   8     2489.29     2487.22     51.63 o 
  -3   0   8        2.66        2.80      3.10 o 
  -2   0   8       67.63       46.53      4.52 o 
  -1   0   8      133.14      113.42      6.76 o 
   0   0   8      632.39      628.01     27.08 o 
   1   0   8     4930.32     5038.57    105.16 o 
   2   0   8      654.22      673.10     29.69 o 
   3   0   8      164.63      171.24     16.85 o 
   4   0   8       30.09       70.62     15.22 o 
  -7   1   8      136.79      116.68     19.36 o 
  -6   1   8       33.66       30.76      6.75 o 
  -5   1   8      144.46      136.57      6.72 o 
  -4   1   8      654.22      643.53     13.01 o 
  -3   1   8      640.56      611.11     16.22 o 
  -2   1   8     1074.02     1148.97     17.44 o 
  -1   1   8     1126.93     1154.94     17.53 o 
   0   1   8      309.24      263.75      6.90 o 
   1   1   8       72.17       66.99      8.33 o 
   2   1   8     1767.70     1761.93     38.92 o 
   3   1   8       49.02       49.36      7.59 o 
   4   1   8      136.84      127.14     15.31 o 
  -7   2   8        3.19        1.71      5.93 o 
  -6   2   8       80.22       64.06      8.14 o 
  -5   2   8       24.47       29.77      5.36 o 
  -4   2   8      783.85      773.29     17.19 o 
  -3   2   8     1867.58     1900.95     24.87 o 
  -2   2   8       33.53       29.13      2.98 o 
  -1   2   8      637.01      646.98     11.89 o 
   0   2   8      735.14      700.45     12.71 o 
   1   2   8      216.06      189.71      7.06 o 
   2   2   8      128.48      122.57      8.65 o 
   3   2   8        0.77       13.98      5.85 o 
   4   2   8        0.00        3.46      5.58 o 
  -7   3   8        9.10       22.18     16.99 o 
  -6   3   8       37.62       45.71      7.74 o 
  -5   3   8      148.78      132.43      9.85 o 
  -4   3   8        0.12       -2.25      2.57 o 
  -3   3   8       10.84       20.30      2.78 o 
  -2   3   8      337.35      305.61      9.37 o 
  -1   3   8       14.15       11.51      2.15 o 
   0   3   8      270.19      270.36      7.62 o 
   1   3   8      218.60      223.82      8.04 o 
   2   3   8        6.54        7.62      4.12 o 
   3   3   8        4.95       16.03      7.07 o 
   4   3   8        9.56        1.82      6.07 o 
  -7   4   8        0.02        4.76      6.00 o 
  -6   4   8      179.32      177.16     12.29 o 
  -5   4   8      662.36      721.77     22.96 o 
  -4   4   8      358.37      339.31     15.05 o 
  -3   4   8       21.64       29.42      3.44 o 
  -2   4   8      364.75      374.50     10.12 o 
  -1   4   8       93.45      105.84      4.73 o 
   0   4   8     1233.27     1258.40     20.15 o 
   1   4   8      261.59      248.84      8.97 o 
   2   4   8       20.07       24.73      5.25 o 
   3   4   8        9.10       19.94      8.03 o 
   4   4   8       37.26       55.96     14.77 o 
  -6   5   8       25.71       13.50      7.06 o 
  -5   5   8       50.66       58.64      8.58 o 
  -4   5   8        0.22       17.39      5.49 o 
  -3   5   8     1359.63     1366.86     30.58 o 
  -2   5   8     1896.68     1872.53     29.64 o 
  -1   5   8       73.83       69.11      3.98 o 
   0   5   8      148.69      148.07      6.27 o 
   1   5   8      728.01      740.91     17.49 o 
   2   5   8       48.35       49.55      7.51 o 
   3   5   8      772.37      844.25     28.78 o 
   4   5   8        0.44        1.48      6.41 o 
  -6   6   8      182.89      196.50     14.69 o 
  -5   6   8      181.52      185.35     12.19 o 
  -4   6   8      175.19      147.14      9.78 o 
  -3   6   8     1140.10     1072.39     26.84 o 
  -2   6   8      190.78      178.81      9.48 o 
  -1   6   8      545.24      505.90     18.92 o 
   0   6   8     1283.31     1294.72     22.04 o 
   1   6   8      300.43      295.50      9.40 o 
   2   6   8      570.79      582.31     21.04 o 
   3   6   8        3.89        9.84      7.14 o 
   4   6   8      338.82      354.56     21.79 o 
  -6   7   8       95.64      101.93     12.81 o 
  -5   7   8        0.08        2.10      5.67 o 
  -4   7   8        3.06        1.29      3.75 o 
  -3   7   8      600.34      609.93     21.39 o 
  -2   7   8      337.76      311.48     12.77 o 
  -1   7   8       51.22       43.73      4.67 o 
   0   7   8       66.18       56.23      4.73 o 
   1   7   8      741.04      735.76     23.01 o 
   2   7   8      188.37      180.15     11.15 o 
   3   7   8      218.00      185.99     14.05 o 
  -6   8   8        0.02        7.16      7.58 o 
  -5   8   8      572.99      583.30     22.88 o 
  -4   8   8      261.21      279.19     15.59 o 
  -3   8   8        1.08       -1.68      4.27 o 
  -2   8   8      312.21      299.45     13.10 o 
  -1   8   8      354.31      332.40     13.83 o 
   0   8   8      343.79      344.23     10.69 o 
   1   8   8       94.12       88.07      6.56 o 
   2   8   8        0.47       -0.35      4.96 o 
   3   8   8        0.09       -0.80      6.25 o 
  -5   9   8       14.16       14.75     16.24 o 
  -4   9   8      114.15      122.92     11.14 o 
  -3   9   8       24.81       38.07      7.93 o 
  -2   9   8        4.71       14.92      6.68 o 
  -1   9   8        9.19       14.96      5.54 o 
   0   9   8      139.44      135.33      9.18 o 
   1   9   8       34.14       45.91      6.90 o 
   2   9   8        2.11       13.48      8.15 o 
   3   9   8        3.99        2.18      7.26 o 
  -5  10   8      276.17      277.34     19.67 o 
  -4  10   8       95.76       95.56     10.65 o 
  -3  10   8       89.31       84.18      9.04 o 
  -2  10   8        0.30        9.63      5.76 o 
  -1  10   8      361.86      403.19     17.73 o 
   0  10   8      238.35      236.45     13.61 o 
   1  10   8      112.57       95.28     10.43 o 
   2  10   8       11.21        1.90      7.75 o 
  -4  11   8      300.96      329.51     19.93 o 
  -3  11   8      120.55      105.33     10.56 o 
  -2  11   8      162.75      167.63     15.05 o 
  -1  11   8      355.09      364.15     17.99 o 
   0  11   8       17.00       30.02      8.32 o 
   1  11   8        3.02        6.97      7.55 o 
  -3  12   8        8.35       -4.15      6.10 o 
  -2  12   8       16.94       19.50      8.64 o 
  -1  12   8      467.65      491.91     23.06 o 
   0  12   8      106.44      118.22     15.20 o 
   1  12   8      299.34      340.60     21.37 o 
  -2  13   8      146.36      135.57     21.36 o 
  -1  13   8      102.23      100.21     11.36 o 
  -7   1   9       67.35       86.47     17.96 o 
  -6   1   9        2.49        4.69      5.13 o 
  -5   1   9       48.94       62.33      6.32 o 
  -4   1   9      498.29      494.24     11.81 o 
  -3   1   9      819.79      832.51     15.46 o 
  -2   1   9      155.87      158.94      6.36 o 
  -1   1   9      187.52      196.20      6.56 o 
   0   1   9        6.79       12.60      3.14 o 
   1   1   9       20.92       14.91      6.65 o 
   2   1   9      147.87      141.42     10.68 o 
   3   1   9      237.51      242.01     14.15 o 
   4   1   9        2.66        4.27      6.17 o 
  -7   2   9       54.30       56.11     12.53 o 
  -6   2   9      206.58      211.59     13.32 o 
  -5   2   9      182.03      174.79     10.64 o 
  -4   2   9       33.13       35.78      4.78 o 
  -3   2   9     1509.05     1552.41     28.37 o 
  -2   2   9     1116.01     1161.95     19.05 o 
  -1   2   9      405.36      451.19     10.66 o 
   0   2   9       35.64       37.59      3.65 o 
   1   2   9       45.18       45.48      5.62 o 
   2   2   9      126.92      113.33      9.27 o 
   3   2   9      181.21      174.53     13.69 o 
   4   2   9      113.21      111.70     11.29 o 
  -6   3   9       82.17      103.03     10.57 o 
  -5   3   9      196.02      180.45     11.59 o 
  -4   3   9      519.95      517.71     17.54 o 
  -3   3   9      371.47      359.15     10.83 o 
  -2   3   9       16.51       22.67      2.99 o 
  -1   3   9       27.68       17.18      3.47 o 
   0   3   9      636.15      620.23     13.03 o 
   1   3   9     1407.13     1425.17     27.36 o 
   2   3   9      634.41      610.46     21.63 o 
   3   3   9        0.19       11.27      8.20 o 
   4   3   9       56.46       71.70     11.36 o 
  -6   4   9      173.86      185.53     14.15 o 
  -5   4   9      389.41      404.39     17.44 o 
  -4   4   9       58.10       60.23      6.84 o 
  -3   4   9      193.32      195.01      8.42 o 
  -2   4   9     1025.99     1034.81     20.35 o 
  -1   4   9      137.99      138.28      5.98 o 
   0   4   9      145.97      138.21      6.87 o 
   1   4   9       71.15       59.67      5.32 o 
   2   4   9        5.50        8.09      5.89 o 
   3   4   9        2.36        2.82      6.38 o 
  -6   5   9        0.61        3.22      7.88 o 
  -5   5   9       20.69       32.36      6.52 o 
  -4   5   9       32.71       27.33      5.94 o 
  -3   5   9      423.28      395.38     15.82 o 
  -2   5   9      193.70      173.68      7.83 o 
  -1   5   9       29.11       31.12      4.81 o 
   0   5   9       86.66       70.23      4.91 o 
   1   5   9        1.77       11.09      4.10 o 
   2   5   9       96.37       82.19     14.02 o 
   3   5   9       46.92       57.65      9.47 o 
  -6   6   9       46.54       50.79     10.92 o 
  -5   6   9        5.60        6.77      9.40 o 
  -4   6   9       43.82       48.65      6.70 o 
  -3   6   9      353.30      308.58     12.95 o 
  -2   6   9        0.01        1.06      3.15 o 
  -1   6   9      159.34      160.91      7.71 o 
   0   6   9       82.35       79.36      5.57 o 
   1   6   9        9.41        8.51      4.29 o 
   2   6   9       33.36       34.74     14.74 o 
   3   6   9        0.01        8.28      7.10 o 
  -6   7   9      101.72      118.13     17.05 o 
  -5   7   9      392.27      408.38     19.40 o 
  -4   7   9      107.75      103.61     10.49 o 
  -3   7   9      127.23      119.11      8.65 o 
  -2   7   9      181.38      180.01     10.70 o 
  -1   7   9        0.00        9.86      7.08 o 
   0   7   9      590.10      585.22     14.95 o 
   1   7   9       40.62       40.28      5.67 o 
   2   7   9       11.47       42.80      8.19 o 
   3   7   9       59.86       69.78      9.67 o 
  -5   8   9        1.53        3.67      6.35 o 
  -4   8   9       27.61       27.64      7.31 o 
  -3   8   9       71.35       72.57      8.04 o 
  -2   8   9      401.06      405.11     16.98 o 
  -1   8   9     1041.08     1071.19     29.45 o 
   0   8   9      206.74      213.57     10.70 o 
   1   8   9        1.35        4.34      6.70 o 
   2   8   9       90.24       76.91     10.91 o 
  -5   9   9       76.02       57.82      9.52 o 
  -4   9   9      402.74      408.75     19.54 o 
  -3   9   9      117.89      127.86     11.14 o 
  -2   9   9        4.38        3.90      5.73 o 
  -1   9   9        0.61        4.59      5.24 o 
   0   9   9       88.70       81.56      9.46 o 
   1   9   9      577.90      591.60     22.44 o 
   2   9   9      120.07      124.43     32.05 o 
  -4  10   9        8.90       12.19      9.14 o 
  -3  10   9       82.86       77.15     10.91 o 
  -2  10   9      173.81      189.54     12.69 o 
  -1  10   9      138.54      130.44     11.85 o 
   0  10   9       16.57       17.10      6.70 o 
   1  10   9        1.75       -1.62      6.49 o 
  -4  11   9        1.35       26.48     11.93 o 
  -3  11   9        7.08       35.94      9.48 o 
  -2  11   9        9.57        3.01      5.92 o 
  -1  11   9        5.92        8.35      8.95 o 
   0  11   9       67.61       79.06     10.27 o 
   1  11   9        6.31       23.49     12.84 o 
  -2  12   9       10.71       28.23     10.95 o 
  -1  12   9        3.24        2.80      6.39 o 
   0  12   9        6.26        5.85     11.53 o 
  -6   0  10      118.46       99.94     22.90 o 
  -5   0  10       15.00       17.53      9.91 o 
  -4   0  10       12.48       21.53      4.91 o 
  -3   0  10     1130.92     1152.42     28.77 o 
  -2   0  10      804.94      841.37     23.71 o 
  -1   0  10      177.63      183.00      9.57 o 
   0   0  10        3.27        6.98      4.18 o 
   1   0  10      423.23      402.29     21.74 o 
   2   0  10        0.22        3.53      8.57 o 
   3   0  10      295.26      272.43     24.43 o 
  -6   1  10      391.84      396.96     20.54 o 
  -5   1  10      141.92      135.19      8.09 o 
  -4   1  10       38.43       39.03      6.44 o 
  -3   1  10      250.96      246.75      8.21 o 
  -2   1  10     1274.29     1333.79     22.57 o 
  -1   1  10       94.47       81.67      5.20 o 
   0   1  10      419.51      396.04     10.31 o 
   1   1  10        0.79        4.18      4.52 o 
   2   1  10      665.84      691.43     24.78 o 
   3   1  10       29.49       27.96      8.22 o 
  -6   2  10      127.20       94.17     10.61 o 
  -5   2  10      129.35      141.49     10.60 o 
  -4   2  10      280.28      260.47     10.26 o 
  -3   2  10     2868.09     2847.13     38.35 o 
  -2   2  10      183.43      167.47      6.71 o 
  -1   2  10       64.88       60.91      6.65 o 
   0   2  10       51.71       42.12      4.16 o 
   1   2  10      196.82      185.99     11.32 o 
   2   2  10       57.94       56.37      7.72 o 
   3   2  10        4.24        7.38      6.10 o 
  -6   3  10        2.69        3.02      6.32 o 
  -5   3  10        6.27       -1.42      5.34 o 
  -4   3  10       37.69       48.26      9.72 o 
  -3   3  10       31.49       29.20      4.73 o 
  -2   3  10       80.28       84.84      6.36 o 
  -1   3  10      343.52      355.98     10.05 o 
   0   3  10        8.64        6.75      2.95 o 
   1   3  10       70.68       72.53      7.28 o 
   2   3  10       52.95       54.06      9.27 o 
   3   3  10       40.94       37.17      8.83 o 
  -6   4  10       81.81      102.74     12.15 o 
  -5   4  10       34.16       41.50      7.02 o 
  -4   4  10      683.16      711.03     23.13 o 
  -3   4  10      166.08      188.90     10.26 o 
  -2   4  10      531.92      571.12     15.53 o 
  -1   4  10       62.08       48.06      4.13 o 
   0   4  10      143.67      130.56      6.72 o 
   1   4  10        1.90        6.83      6.77 o 
   2   4  10      193.66      181.12     13.42 o 
   3   4  10        3.13       -9.43     11.62 o 
  -6   5  10      117.20      107.63     10.51 o 
  -5   5  10      409.74      431.70     29.68 o 
  -4   5  10      217.26      212.97     12.38 o 
  -3   5  10      336.50      340.31     14.63 o 
  -2   5  10       39.67       37.99      5.07 o 
  -1   5  10      393.06      365.69     14.49 o 
   0   5  10       53.95       46.56      4.82 o 
   1   5  10      732.65      741.48     22.99 o 
   2   5  10      103.97       95.75     13.65 o 
   3   5  10        7.95        4.27      6.28 o 
  -6   6  10       46.50       39.09     10.50 o 
  -5   6  10        6.59        5.60      6.13 o 
  -4   6  10      354.32      366.60     17.04 o 
  -3   6  10       79.72       86.17      8.35 o 
  -2   6  10      683.63      709.37     22.73 o 
  -1   6  10      312.84      272.41     11.19 o 
   0   6  10        9.15       18.16      6.97 o 
   1   6  10       54.92       57.20      7.45 o 
   2   6  10      316.32      330.34     17.52 o 
  -5   7  10      154.64      128.09     13.32 o 
  -4   7  10      172.74      166.13     14.49 o 
  -3   7  10      121.19      135.45     11.27 o 
  -2   7  10       22.37       25.20      5.77 o 
  -1   7  10      387.97      389.11     14.30 o 
   0   7  10       26.46       37.57      5.94 o 
   1   7  10      446.00      429.52     18.66 o 
   2   7  10        1.16       31.22     12.57 o 
  -5   8  10       53.01       58.31     10.12 o 
  -4   8  10      186.76      193.50     13.74 o 
  -3   8  10       37.45       38.07      7.21 o 
  -2   8  10      328.66      328.68     15.86 o 
  -1   8  10      435.19      450.43     19.02 o 
   0   8  10      218.15      208.24     10.98 o 
   1   8  10        0.00       -4.20     10.03 o 
   2   8  10        0.97       38.26     15.80 o 
  -4   9  10        9.22        3.85      7.38 o 
  -3   9  10       24.47       23.53      7.01 o 
  -2   9  10       73.62       91.58     10.76 o 
  -1   9  10        7.38       11.26      7.78 o 
   0   9  10      347.00      378.24     20.92 o 
   1   9  10       15.68       15.00      8.42 o 
  -4  10  10       41.52       45.40      9.38 o 
  -3  10  10      223.72      227.16     15.65 o 
  -2  10  10       27.16       31.12      7.58 o 
  -1  10  10        0.78        0.39      4.38 o 
   0  10  10        3.34        2.99     10.00 o 
   1  10  10       40.85       69.13     17.62 o 
  -3  11  10       90.63       72.57     12.61 o 
  -2  11  10       91.56       82.99     11.33 o 
  -1  11  10      112.29      106.37     12.31 o 
   0  11  10      404.07      410.64     25.24 o 
  -6   1  11      186.54      190.63     21.27 o 
  -5   1  11       47.01       48.82      6.85 o 
  -4   1  11       54.65       45.28      4.79 o 
  -3   1  11      114.76      116.02      6.56 o 
  -2   1  11        0.17        0.45      2.67 o 
  -1   1  11       93.00      115.15      6.28 o 
   0   1  11        5.34       20.80      5.08 o 
   1   1  11        5.51        0.82      4.34 o 
   2   1  11       17.57       23.08      6.47 o 
   3   1  11       43.39       53.30     12.67 o 
  -6   2  11       66.65       85.41     11.71 o 
  -5   2  11      439.41      441.17     18.90 o 
  -4   2  11      237.69      214.85      9.92 o 
  -3   2  11      330.77      350.62     10.54 o 
  -2   2  11       53.12       52.10      4.87 o 
  -1   2  11        0.12        0.82      3.18 o 
   0   2  11      333.75      311.74     11.78 o 
   1   2  11      263.23      264.89     14.10 o 
   2   2  11      152.62      150.60     11.98 o 
   3   2  11       46.61       41.86     10.98 o 
  -6   3  11       48.68       42.39     10.14 o 
  -5   3  11       13.33       32.31      7.97 o 
  -4   3  11       13.94       22.75      5.71 o 
  -3   3  11      381.16      357.74     12.75 o 
  -2   3  11      898.65      875.98     18.35 o 
  -1   3  11       71.75       62.41      5.50 o 
   0   3  11        6.92       16.08      4.62 o 
   1   3  11      146.67      151.13     10.75 o 
   2   3  11       18.43       14.62      9.22 o 
  -6   4  11       55.03       52.52      9.88 o 
  -5   4  11        0.55        7.92      8.16 o 
  -4   4  11      462.22      441.01     18.74 o 
  -3   4  11       84.66       70.67      8.30 o 
  -2   4  11        7.17        8.70      4.32 o 
  -1   4  11      299.28      296.45     10.23 o 
   0   4  11       19.07       16.45      5.04 o 
   1   4  11       71.47       72.19      8.25 o 
   2   4  11       62.36       57.74     10.02 o 
  -6   5  11       14.45       20.02      9.20 o 
  -5   5  11       53.45       51.42      9.00 o 
  -4   5  11        0.24       13.49      7.37 o 
  -3   5  11      187.52      191.76     11.74 o 
  -2   5  11       94.38       95.76      7.63 o 
  -1   5  11       93.38       80.17      6.95 o 
   0   5  11       37.54       34.22      5.50 o 
   1   5  11       13.54       12.98      6.28 o 
   2   5  11       38.58       41.00      8.44 o 
  -5   6  11        1.72        0.71      5.10 o 
  -4   6  11        8.62       16.37      6.95 o 
  -3   6  11       27.84       17.66      8.64 o 
  -2   6  11        5.16       15.59     15.32 o 
  -1   6  11       31.36       22.50      8.54 o 
   0   6  11        2.69       15.91     13.02 o 
   1   6  11        5.36       12.19      7.32 o 
   2   6  11        0.15        1.47      6.39 o 
  -5   7  11      257.48      273.37     16.84 o 
  -4   7  11       20.02       29.44      9.02 o 
  -3   7  11       98.63      116.53     19.80 o 
  -2   7  11      104.79      108.47      9.84 o 
  -1   7  11      137.39      133.80     10.75 o 
   0   7  11      282.09      295.36     17.04 o 
   1   7  11        1.73       -0.16      6.00 o 
  -4   8  11      230.00      231.85     15.75 o 
  -3   8  11      278.02      277.50     14.76 o 
  -2   8  11       74.98       88.03      8.82 o 
  -1   8  11        0.01        5.50      5.10 o 
   0   8  11       68.00       50.87     11.61 o 
   1   8  11      182.06      182.84     16.99 o 
  -4   9  11      118.15      110.11     11.31 o 
  -3   9  11       45.22       42.57     10.19 o 
  -2   9  11       37.32       38.81     13.87 o 
  -1   9  11      231.51      208.66     13.78 o 
   0   9  11       56.27       70.88     13.53 o 
  -3  10  11        1.56        1.58      6.81 o 
  -2  10  11        5.64       15.90     13.40 o 
  -1  10  11        6.02        7.72      8.38 o 
  -6   0  12        0.06       -0.95      8.61 o 
  -5   0  12       78.64       76.68     13.20 o 
  -4   0  12       96.47       87.39      9.94 o 
  -3   0  12      107.35       95.84     12.59 o 
  -2   0  12       31.35       41.50      7.85 o 
  -1   0  12       72.44       81.85     11.28 o 
   0   0  12       68.02       71.09     10.10 o 
   1   0  12     1351.56     1507.40     59.74 o 
   2   0  12       30.99       36.98     14.61 o 
  -6   1  12       60.20       68.54     16.28 o 
  -5   1  12        7.58        8.26      9.82 o 
  -4   1  12      359.81      349.24     13.86 o 
  -3   1  12      185.82      188.24      8.57 o 
  -2   1  12      565.18      615.76     16.02 o 
  -1   1  12      203.45      195.69     12.32 o 
   0   1  12       63.64       69.98      9.35 o 
   1   1  12        0.79        2.43      5.62 o 
   2   1  12       42.84       64.64     10.39 o 
  -6   2  12       36.60       40.96     14.60 o 
  -5   2  12      177.57      188.97     12.62 o 
  -4   2  12       17.15       30.86      7.01 o 
  -3   2  12       32.08       25.67      5.47 o 
  -2   2  12        0.11        3.15      4.28 o 
  -1   2  12      336.88      332.98     11.27 o 
   0   2  12        2.49       19.49     10.68 o 
   1   2  12        0.07        6.91      6.17 o 
   2   2  12        1.49       -4.40      6.36 o 
  -6   3  12      224.12      248.44     22.69 o 
  -5   3  12       20.89        6.67      6.83 o 
  -4   3  12       12.03       25.15      6.72 o 
  -3   3  12       25.50       24.71      5.36 o 
  -2   3  12      103.25       87.48      7.74 o 
  -1   3  12      343.26      379.39     12.37 o 
   0   3  12       37.30       38.36      8.04 o 
   1   3  12       14.59       13.40      7.52 o 
   2   3  12        2.48       13.19      7.38 o 
  -5   4  12       88.90      106.08     12.93 o 
  -4   4  12       26.01       49.76      8.29 o 
  -3   4  12        1.97        3.91      4.65 o 
  -2   4  12      169.06      168.97      9.74 o 
  -1   4  12       58.42       49.04      6.23 o 
   0   4  12      196.17      190.04     12.41 o 
   1   4  12       22.77       15.27      8.45 o 
  -5   5  12      318.08      321.86     18.21 o 
  -4   5  12       42.86       44.54     12.25 o 
  -3   5  12      393.60      385.64     18.17 o 
  -2   5  12        2.98        4.48      7.00 o 
  -1   5  12      305.91      306.79     13.19 o 
   0   5  12      149.35      180.34     22.97 o 
   1   5  12       51.44       66.77     10.52 o 
  -5   6  12        0.10       18.06      9.14 o 
  -4   6  12       38.19       39.79      9.34 o 
  -3   6  12       94.77       88.63     10.10 o 
  -2   6  12       48.49       46.19     10.29 o 
  -1   6  12        0.05       18.04     12.14 o 
   0   6  12      346.45      376.73     39.23 o 
   1   6  12      166.59      164.26     16.44 o 
  -4   7  12       22.24        4.75      6.62 o 
  -3   7  12      264.49      266.84     16.99 o 
  -2   7  12        0.28       -2.44      7.40 o 
  -1   7  12      141.35      152.01     23.17 o 
   0   7  12        0.25       17.73     13.09 o 
  -4   8  12        0.09        6.98      7.36 o 
  -3   8  12       39.09       28.68      8.41 o 
  -2   8  12       29.89       39.38      8.85 o 
  -1   8  12        1.49       -8.99      9.34 o 
   0   8  12        0.06        1.23      9.61 o 
  -3   9  12        0.29       12.13      7.92 o 
  -2   9  12      318.93      341.84     20.31 o 
  -1   9  12       43.10       30.40     17.51 o 
  -5   1  13        0.80       16.13     11.97 o 
  -4   1  13      156.94      139.80     10.73 o 
  -3   1  13      448.98      453.83     16.33 o 
  -2   1  13       12.97       10.21      4.81 o 
  -1   1  13       88.04       61.90      7.85 o 
   0   1  13       14.22       30.34      7.93 o 
   1   1  13        7.04       17.36      8.80 o 
  -5   2  13       23.44       26.21     10.23 o 
  -4   2  13        1.15       17.81      8.03 o 
  -3   2  13        4.66        9.48      7.40 o 
  -2   2  13      185.69      211.01     15.34 o 
  -1   2  13       78.73       85.19      7.88 o 
   0   2  13      100.97      118.48     10.61 o 
   1   2  13      116.11      136.12     14.38 o 
  -5   3  13      105.56      107.28     11.49 o 
  -4   3  13       68.25       77.62      9.70 o 
  -3   3  13       64.30       69.10      8.99 o 
  -2   3  13      115.16      126.73      8.77 o 
  -1   3  13        9.20        7.59      5.47 o 
   0   3  13       86.67       85.58     10.06 o 
   1   3  13      209.22      200.30     16.01 o 
  -5   4  13       69.56       62.69      9.62 o 
  -4   4  13       36.49       34.93      9.13 o 
  -3   4  13       51.37       61.86     10.50 o 
  -2   4  13       18.44       28.64      7.74 o 
  -1   4  13      171.50      169.17     11.97 o 
   0   4  13       78.17       86.62     13.95 o 
   1   4  13       48.53       63.56     12.06 o 
  -4   5  13       34.22       33.03      9.82 o 
  -3   5  13      151.36      145.66     10.58 o 
  -2   5  13        1.75        2.21      6.27 o 
  -1   5  13       36.55       38.27      7.62 o 
   0   5  13        0.18        3.04      7.35 o 
  -4   6  13       24.79       30.27      7.05 o 
  -3   6  13      164.92      178.77     14.17 o 
  -2   6  13       21.66       41.11     10.25 o 
  -1   6  13       70.74       66.91     13.13 o 
   0   6  13       25.44       26.60     12.18 o 
  -3   7  13       13.37       12.53      8.60 o 
  -2   7  13       72.02       64.77     10.36 o 
  -1   7  13        0.37       15.45     24.06 o 
  -4   0  14      116.86      184.99     29.78 o 
  -3   0  14      237.20      247.23     21.48 o 
  -2   0  14      440.23      493.90     23.79 o 
  -1   0  14      686.99      760.82     39.03 o 
   0   0  14       43.99       63.30     15.90 o 
  -4   1  14      289.19      282.23     22.37 o 
  -3   1  14       50.29       62.04     10.71 o 
  -2   1  14        0.01       13.41      6.36 o 
  -1   1  14      113.56       93.62     11.27 o 
   0   1  14      239.20      239.24     17.42 o 
  -4   2  14       45.62       54.23     12.14 o 
  -3   2  14      107.73      129.65     12.25 o 
  -2   2  14       22.13       20.10      7.78 o 
  -1   2  14       10.75       16.09     12.94 o 
   0   2  14       83.77       91.95     13.40 o 
  -4   3  14       72.21       69.54      9.42 o 
  -3   3  14        5.85        8.08      6.76 o 
  -2   3  14       16.12       16.49      7.22 o 
  -1   3  14       34.95       30.15      9.73 o 
   0   3  14        4.06       19.31     11.18 o 
  -4   4  14      332.01      323.81     18.76 o 
  -3   4  14       70.20       61.99     10.83 o 
  -2   4  14       66.21       59.94     12.34 o 
  -1   4  14       26.53       45.68     23.41 o 
  -3   5  14       31.88       42.56      9.51 o 
  -2   5  14       35.08       55.73     11.48 o 
  -1   5  14       97.33      120.08     21.13 o 
  -3   1  15        9.70       13.75     10.09 o 
  -2   1  15       35.26       19.42     13.17 o 
  -3   2  15       95.25       96.50     18.38 o 
  -2   2  15       87.50       73.61     15.36 o 
                                                 
